# Supplementary material for: Harnessing synthetic lethality to predict the response to cancer treatment
Source: Nat Commun. 2018 Jun 29;9:2546. doi: 10.1038/s41467-018-04647-1 (PMC6026173; doi:10.1038/s41467-018-04647-1)
Supplement: Supplementary file 4 — Supplementary Data 1 [file 41467_2018_4647_MOESM4_ESM.xlsx]

## Sheet: Sheet1
Supplementary Data 1. Experimentally identified gold standard SL interactions
gene1	gene2	gene1 perturbation	gene2 perturbation	PMID	cancer type tested	SL
MUS81	TTC31	mut	shRNA	24104479	COAD	0
MUS81	ESPL1	mut	shRNA	24104479	COAD	1
MUS81	ST6GALNAC3	mut	shRNA	24104479	COAD	0
MUS81	MTMR6	mut	shRNA	24104479	COAD	0
MUS81	OVCH1	mut	shRNA	24104479	COAD	0
MUS81	SFRS12	mut	shRNA	24104479	COAD	0
MUS81	TRAF6	mut	shRNA	24104479	COAD	1
MUS81	LRRC55	mut	shRNA	24104479	COAD	0
MUS81	SLC35A2	mut	shRNA	24104479	COAD	0
MUS81	TRIP6	mut	shRNA	24104479	COAD	1
MUS81	ADAM7	mut	shRNA	24104479	COAD	0
MUS81	CLEC4C	mut	shRNA	24104479	COAD	0
MUS81	CCDC21	mut	shRNA	24104479	COAD	0
MUS81	LUC7L3	mut	shRNA	24104479	COAD	0
MUS81	RAB4B	mut	shRNA	24104479	COAD	0
MUS81	PIGN	mut	shRNA	24104479	COAD	0
MUS81	PPM1M	mut	shRNA	24104479	COAD	0
MUS81	PLEKHH1	mut	shRNA	24104479	COAD	1
MUS81	ARL5B	mut	shRNA	24104479	COAD	0
MUS81	REG3G	mut	shRNA	24104479	COAD	0
MUS81	CREBBP	mut	shRNA	24104479	COAD	1
MUS81	PBX3	mut	shRNA	24104479	COAD	0
MUS81	CHAF1A	mut	shRNA	24104479	COAD	1
MUS81	HS3ST4	mut	shRNA	24104479	COAD	0
MUS81	PLSCR4	mut	shRNA	24104479	COAD	0
MUS81	UBE2Q2P1	mut	shRNA	24104479	COAD	0
MUS81	IFIH1	mut	shRNA	24104479	COAD	0
MUS81	ZNF142	mut	shRNA	24104479	COAD	1
MUS81	SHC4	mut	shRNA	24104479	COAD	0
MUS81	EDN1	mut	shRNA	24104479	COAD	0
MUS81	IL13	mut	shRNA	24104479	COAD	0
MUS81	GPR162	mut	shRNA	24104479	COAD	0
MUS81	TMEM33	mut	shRNA	24104479	COAD	0
MUS81	AKIRIN1	mut	shRNA	24104479	COAD	0
MUS81	ANKMY1	mut	shRNA	24104479	COAD	0
MUS81	CER1	mut	shRNA	24104479	COAD	0
MUS81	ACTR5	mut	shRNA	24104479	COAD	0
MUS81	OR51V1	mut	shRNA	24104479	COAD	0
MUS81	MARK2	mut	shRNA	24104479	COAD	0
MUS81	LRRC25	mut	shRNA	24104479	COAD	0
MUS81	INS	mut	shRNA	24104479	COAD	0
MUS81	TCF20	mut	shRNA	24104479	COAD	1
MUS81	STK3	mut	shRNA	24104479	COAD	0
MUS81	UBAP2L	mut	shRNA	24104479	COAD	1
MUS81	DYRK2	mut	shRNA	24104479	COAD	0
MUS81	ARF5	mut	shRNA	24104479	COAD	0
MUS81	PCDHGB2	mut	shRNA	24104479	COAD	0
MUS81	KIAA0101	mut	shRNA	24104479	COAD	0
MUS81	ADAT2	mut	shRNA	24104479	COAD	0
MUS81	F7	mut	shRNA	24104479	COAD	0
MUS81	CXCL12	mut	shRNA	24104479	COAD	0
MUS81	TFR2	mut	shRNA	24104479	COAD	0
MUS81	KIAA0319L	mut	shRNA	24104479	COAD	0
MUS81	OR2H1	mut	shRNA	24104479	COAD	0
MUS81	ACP1	mut	shRNA	24104479	COAD	0
MUS81	UBB	mut	shRNA	24104479	COAD	0
MUS81	CAMK1G	mut	shRNA	24104479	COAD	0
MUS81	TRPC4AP	mut	shRNA	24104479	COAD	0
MUS81	CNPY4	mut	shRNA	24104479	COAD	0
MUS81	FUT9	mut	shRNA	24104479	COAD	0
MUS81	OXTR	mut	shRNA	24104479	COAD	0
MUS81	IBTK	mut	shRNA	24104479	COAD	0
MUS81	ENSA	mut	shRNA	24104479	COAD	0
MUS81	LILRA3	mut	shRNA	24104479	COAD	0
MUS81	RAB3GAP2	mut	shRNA	24104479	COAD	0
MUS81	CYP27C1	mut	shRNA	24104479	COAD	0
MUS81	CIDEC	mut	shRNA	24104479	COAD	0
MUS81	EPX	mut	shRNA	24104479	COAD	0
MUS81	TRIM15	mut	shRNA	24104479	COAD	1
MUS81	PTRH1	mut	shRNA	24104479	COAD	0
MUS81	PALMD	mut	shRNA	24104479	COAD	0
MUS81	WASH2P	mut	shRNA	24104479	COAD	1
MUS81	GIT2	mut	shRNA	24104479	COAD	1
MUS81	HLX	mut	shRNA	24104479	COAD	0
MUS81	NUDT4	mut	shRNA	24104479	COAD	1
MUS81	PLEK2	mut	shRNA	24104479	COAD	1
MUS81	TSPAN33	mut	shRNA	24104479	COAD	0
MUS81	UBE2Q1	mut	shRNA	24104479	COAD	0
MUS81	STIL	mut	shRNA	24104479	COAD	1
MUS81	CD3EAP	mut	shRNA	24104479	COAD	0
MUS81	GCLC	mut	shRNA	24104479	COAD	0
MUS81	TBRG4	mut	shRNA	24104479	COAD	0
MUS81	MTCP1	mut	shRNA	24104479	COAD	0
MUS81	DCAKD	mut	shRNA	24104479	COAD	0
MUS81	PTPLAD1	mut	shRNA	24104479	COAD	1
MUS81	CDC37L1	mut	shRNA	24104479	COAD	0
MUS81	POLR3K	mut	shRNA	24104479	COAD	1
MUS81	B2M	mut	shRNA	24104479	COAD	0
MUS81	SNX22	mut	shRNA	24104479	COAD	0
MUS81	MAP6	mut	shRNA	24104479	COAD	0
MUS81	GPR52	mut	shRNA	24104479	COAD	0
MUS81	METTL2A	mut	shRNA	24104479	COAD	1
MUS81	FXYD1	mut	shRNA	24104479	COAD	1
MUS81	ICK	mut	shRNA	24104479	COAD	0
MUS81	STEAP3	mut	shRNA	24104479	COAD	0
MUS81	CCNI	mut	shRNA	24104479	COAD	0
MUS81	BHLHE22	mut	shRNA	24104479	COAD	0
MUS81	IGLL1	mut	shRNA	24104479	COAD	0
MUS81	DCLRE1A	mut	shRNA	24104479	COAD	0
MUS81	F2RL2	mut	shRNA	24104479	COAD	0
MUS81	CENPC1	mut	shRNA	24104479	COAD	0
MUS81	APOOL	mut	shRNA	24104479	COAD	0
MUS81	FAM71D	mut	shRNA	24104479	COAD	0
MUS81	FBXO39	mut	shRNA	24104479	COAD	0
MUS81	PDK2	mut	shRNA	24104479	COAD	0
MUS81	KLF6	mut	shRNA	24104479	COAD	1
MUS81	AXL	mut	shRNA	24104479	COAD	0
MUS81	TBR1	mut	shRNA	24104479	COAD	0
MUS81	SERPINA12	mut	shRNA	24104479	COAD	0
MUS81	BRAF	mut	shRNA	24104479	COAD	1
MUS81	TMC8	mut	shRNA	24104479	COAD	1
MUS81	SH2D1A	mut	shRNA	24104479	COAD	0
MUS81	SPAG11B	mut	shRNA	24104479	COAD	0
MUS81	UBASH3B	mut	shRNA	24104479	COAD	0
MUS81	PVALB	mut	shRNA	24104479	COAD	0
MUS81	CDK2	mut	shRNA	24104479	COAD	0
MUS81	WISP1	mut	shRNA	24104479	COAD	0
MUS81	FZD4	mut	shRNA	24104479	COAD	0
MUS81	TAS2R3	mut	shRNA	24104479	COAD	0
MUS81	ZNF358	mut	shRNA	24104479	COAD	1
MUS81	UBE2E3	mut	shRNA	24104479	COAD	0
MUS81	FERMT1	mut	shRNA	24104479	COAD	1
MUS81	RG9MTD1	mut	shRNA	24104479	COAD	0
MUS81	SERPINB8	mut	shRNA	24104479	COAD	0
MUS81	DDB1	mut	shRNA	24104479	COAD	1
MUS81	CRP	mut	shRNA	24104479	COAD	0
MUS81	EVX1	mut	shRNA	24104479	COAD	0
MUS81	MMP1	mut	shRNA	24104479	COAD	0
MUS81	SLC25A18	mut	shRNA	24104479	COAD	0
MUS81	SLTM	mut	shRNA	24104479	COAD	0
MUS81	VWCE	mut	shRNA	24104479	COAD	1
MUS81	STX4	mut	shRNA	24104479	COAD	1
MUS81	LRRC8A	mut	shRNA	24104479	COAD	0
MUS81	LUZP2	mut	shRNA	24104479	COAD	0
MUS81	C6orf58	mut	shRNA	24104479	COAD	1
MUS81	SFRP4	mut	shRNA	24104479	COAD	0
MUS81	CDNF	mut	shRNA	24104479	COAD	1
MUS81	NUP188	mut	shRNA	24104479	COAD	0
MUS81	C17orf63	mut	shRNA	24104479	COAD	0
MUS81	RIMS2	mut	shRNA	24104479	COAD	0
MUS81	PPM1A	mut	shRNA	24104479	COAD	0
MUS81	WDR36	mut	shRNA	24104479	COAD	1
MUS81	COL25A1	mut	shRNA	24104479	COAD	0
MUS81	MGAT1	mut	shRNA	24104479	COAD	0
MUS81	MRO	mut	shRNA	24104479	COAD	0
MUS81	ZIM3	mut	shRNA	24104479	COAD	0
MUS81	OR3A1	mut	shRNA	24104479	COAD	0
MUS81	TOM1L1	mut	shRNA	24104479	COAD	1
MUS81	AGK	mut	shRNA	24104479	COAD	1
MUS81	MAL2	mut	shRNA	24104479	COAD	0
MUS81	DSPP	mut	shRNA	24104479	COAD	0
MUS81	HAND2	mut	shRNA	24104479	COAD	0
MUS81	ATL3	mut	shRNA	24104479	COAD	1
MUS81	PPM1D	mut	shRNA	24104479	COAD	0
MUS81	SLC12A1	mut	shRNA	24104479	COAD	0
MUS81	PAPD4	mut	shRNA	24104479	COAD	0
MUS81	SERPINB6	mut	shRNA	24104479	COAD	0
MUS81	CYP7A1	mut	shRNA	24104479	COAD	0
MUS81	NAPG	mut	shRNA	24104479	COAD	0
MUS81	C10orf76	mut	shRNA	24104479	COAD	0
MUS81	TMEM50A	mut	shRNA	24104479	COAD	0
MUS81	SNW1	mut	shRNA	24104479	COAD	1
MUS81	OR10A5	mut	shRNA	24104479	COAD	0
MUS81	SS18	mut	shRNA	24104479	COAD	1
MUS81	MYOM2	mut	shRNA	24104479	COAD	0
MUS81	LIN54	mut	shRNA	24104479	COAD	0
MUS81	C17orf57	mut	shRNA	24104479	COAD	1
MUS81	SFRS6	mut	shRNA	24104479	COAD	0
MUS81	OPN4	mut	shRNA	24104479	COAD	0
MUS81	CSNK2B	mut	shRNA	24104479	COAD	0
MUS81	CLDN10	mut	shRNA	24104479	COAD	0
MUS81	FAM9C	mut	shRNA	24104479	COAD	0
MUS81	PQLC1	mut	shRNA	24104479	COAD	0
MUS81	NFE2	mut	shRNA	24104479	COAD	0
MUS81	ENPP5	mut	shRNA	24104479	COAD	0
MUS81	PPL	mut	shRNA	24104479	COAD	1
MUS81	EIF2AK2	mut	shRNA	24104479	COAD	0
MUS81	MMP16	mut	shRNA	24104479	COAD	0
MUS81	AR	mut	shRNA	24104479	COAD	0
MUS81	ARNTL2	mut	shRNA	24104479	COAD	1
MUS81	C9orf93	mut	shRNA	24104479	COAD	0
MUS81	SLC6A7	mut	shRNA	24104479	COAD	0
MUS81	PKHD1L1	mut	shRNA	24104479	COAD	0
MUS81	TBC1D16	mut	shRNA	24104479	COAD	1
MUS81	JAK1	mut	shRNA	24104479	COAD	0
MUS81	ASAP1	mut	shRNA	24104479	COAD	0
MUS81	DCAF17	mut	shRNA	24104479	COAD	1
MUS81	COL4A1	mut	shRNA	24104479	COAD	0
MUS81	SMOC1	mut	shRNA	24104479	COAD	0
MUS81	XBP1	mut	shRNA	24104479	COAD	0
MUS81	ENAH	mut	shRNA	24104479	COAD	0
MUS81	CREG1	mut	shRNA	24104479	COAD	0
MUS81	ZMIZ1	mut	shRNA	24104479	COAD	0
MUS81	DPP9	mut	shRNA	24104479	COAD	0
MUS81	SNX27	mut	shRNA	24104479	COAD	0
MUS81	CYP2U1	mut	shRNA	24104479	COAD	0
MUS81	SNX8	mut	shRNA	24104479	COAD	1
MUS81	UGT2A1	mut	shRNA	24104479	COAD	0
MUS81	PPP1R12B	mut	shRNA	24104479	COAD	0
MUS81	EIF2C4	mut	shRNA	24104479	COAD	0
MUS81	MOBKL1A	mut	shRNA	24104479	COAD	0
MUS81	TAF11	mut	shRNA	24104479	COAD	0
MUS81	IFT57	mut	shRNA	24104479	COAD	0
MUS81	BMP2K	mut	shRNA	24104479	COAD	0
MUS81	CHST9	mut	shRNA	24104479	COAD	0
MUS81	CEBPE	mut	shRNA	24104479	COAD	1
MUS81	EZR	mut	shRNA	24104479	COAD	0
MUS81	PEX3	mut	shRNA	24104479	COAD	0
MUS81	UGT8	mut	shRNA	24104479	COAD	0
MUS81	HMHA1	mut	shRNA	24104479	COAD	0
MUS81	CNOT6L	mut	shRNA	24104479	COAD	0
MUS81	CEBPG	mut	shRNA	24104479	COAD	1
MUS81	ADAM11	mut	shRNA	24104479	COAD	0
MUS81	TRIM40	mut	shRNA	24104479	COAD	0
MUS81	ANKRA2	mut	shRNA	24104479	COAD	0
MUS81	S1PR5	mut	shRNA	24104479	COAD	0
MUS81	PCK1	mut	shRNA	24104479	COAD	0
MUS81	CYP4B1	mut	shRNA	24104479	COAD	0
MUS81	NINJ1	mut	shRNA	24104479	COAD	0
MUS81	PLSCR3	mut	shRNA	24104479	COAD	0
MUS81	CPSF6	mut	shRNA	24104479	COAD	0
MUS81	MYO1B	mut	shRNA	24104479	COAD	0
MUS81	KCNIP3	mut	shRNA	24104479	COAD	0
MUS81	CD248	mut	shRNA	24104479	COAD	0
MUS81	NR1I2	mut	shRNA	24104479	COAD	0
MUS81	OR52B6	mut	shRNA	24104479	COAD	0
MUS81	PCNXL2	mut	shRNA	24104479	COAD	1
MUS81	PRKRA	mut	shRNA	24104479	COAD	0
MUS81	ALDH1A3	mut	shRNA	24104479	COAD	1
MUS81	POFUT1	mut	shRNA	24104479	COAD	0
MUS81	SSH2	mut	shRNA	24104479	COAD	0
MUS81	TAF4B	mut	shRNA	24104479	COAD	0
MUS81	MDC1	mut	shRNA	24104479	COAD	0
MUS81	DHFR	mut	shRNA	24104479	COAD	0
MUS81	TNFSF15	mut	shRNA	24104479	COAD	0
MUS81	CRYAB	mut	shRNA	24104479	COAD	0
MUS81	MIPOL1	mut	shRNA	24104479	COAD	0
MUS81	NPR2	mut	shRNA	24104479	COAD	1
MUS81	ZBTB48	mut	shRNA	24104479	COAD	1
MUS81	SPRYD5	mut	shRNA	24104479	COAD	0
MUS81	POLM	mut	shRNA	24104479	COAD	1
MUS81	ITGAV	mut	shRNA	24104479	COAD	0
MUS81	IRS1	mut	shRNA	24104479	COAD	0
MUS81	NDUFS1	mut	shRNA	24104479	COAD	0
MUS81	TIMM17A	mut	shRNA	24104479	COAD	0
MUS81	RAPH1	mut	shRNA	24104479	COAD	0
MUS81	SLC17A6	mut	shRNA	24104479	COAD	0
MUS81	SMNDC1	mut	shRNA	24104479	COAD	0
MUS81	C19orf2	mut	shRNA	24104479	COAD	1
MUS81	SLC16A8	mut	shRNA	24104479	COAD	0
MUS81	PRSS48	mut	shRNA	24104479	COAD	0
MUS81	RHOQ	mut	shRNA	24104479	COAD	0
MUS81	C8orf46	mut	shRNA	24104479	COAD	0
MUS81	EIF2A	mut	shRNA	24104479	COAD	0
MUS81	GABRG3	mut	shRNA	24104479	COAD	0
MUS81	TRIM24	mut	shRNA	24104479	COAD	1
MUS81	DBNL	mut	shRNA	24104479	COAD	0
MUS81	BMPER	mut	shRNA	24104479	COAD	0
MUS81	P2RX4	mut	shRNA	24104479	COAD	0
MUS81	PIWIL4	mut	shRNA	24104479	COAD	0
MUS81	UBR4	mut	shRNA	24104479	COAD	1
MUS81	KISS1R	mut	shRNA	24104479	COAD	0
MUS81	LTK	mut	shRNA	24104479	COAD	1
MUS81	PCDHGC5	mut	shRNA	24104479	COAD	0
MUS81	NFIL3	mut	shRNA	24104479	COAD	0
MUS81	MRGPRX1	mut	shRNA	24104479	COAD	0
MUS81	TAS1R2	mut	shRNA	24104479	COAD	0
MUS81	WDR91	mut	shRNA	24104479	COAD	1
MUS81	XIRP2	mut	shRNA	24104479	COAD	0
MUS81	PTCHD3	mut	shRNA	24104479	COAD	0
MUS81	FKBP3	mut	shRNA	24104479	COAD	0
MUS81	TBC1D25	mut	shRNA	24104479	COAD	1
MUS81	GDF7	mut	shRNA	24104479	COAD	1
MUS81	HOXA13	mut	shRNA	24104479	COAD	1
MUS81	CD226	mut	shRNA	24104479	COAD	0
MUS81	SLC12A2	mut	shRNA	24104479	COAD	0
MUS81	C2orf48	mut	shRNA	24104479	COAD	0
MUS81	AGRN	mut	shRNA	24104479	COAD	0
MUS81	CCBL2	mut	shRNA	24104479	COAD	0
MUS81	MEP1A	mut	shRNA	24104479	COAD	0
MUS81	RRM1	mut	shRNA	24104479	COAD	0
MUS81	ABAT	mut	shRNA	24104479	COAD	0
MUS81	SLC16A7	mut	shRNA	24104479	COAD	0
MUS81	THG1L	mut	shRNA	24104479	COAD	0
MUS81	AIF1L	mut	shRNA	24104479	COAD	1
MUS81	DLG3	mut	shRNA	24104479	COAD	0
MUS81	PRKCB	mut	shRNA	24104479	COAD	0
MUS81	AP3S2	mut	shRNA	24104479	COAD	1
MUS81	OR1D2	mut	shRNA	24104479	COAD	0
MUS81	VEZF1	mut	shRNA	24104479	COAD	0
MUS81	C2	mut	shRNA	24104479	COAD	0
MUS81	RCOR2	mut	shRNA	24104479	COAD	0
MUS81	SLC35F3	mut	shRNA	24104479	COAD	0
MUS81	FRMD4A	mut	shRNA	24104479	COAD	0
MUS81	TBKBP1	mut	shRNA	24104479	COAD	0
MUS81	CDK5RAP2	mut	shRNA	24104479	COAD	1
MUS81	WNK3	mut	shRNA	24104479	COAD	0
MUS81	ZNF207	mut	shRNA	24104479	COAD	0
MUS81	AKNA	mut	shRNA	24104479	COAD	1
MUS81	SSR3	mut	shRNA	24104479	COAD	0
MUS81	USP7	mut	shRNA	24104479	COAD	0
MUS81	FSHR	mut	shRNA	24104479	COAD	0
MUS81	ARPP19	mut	shRNA	24104479	COAD	0
MUS81	ANAPC10	mut	shRNA	24104479	COAD	0
MUS81	ADRB3	mut	shRNA	24104479	COAD	0
MUS81	KCNN3	mut	shRNA	24104479	COAD	0
MUS81	RUFY3	mut	shRNA	24104479	COAD	0
MUS81	CEACAM19	mut	shRNA	24104479	COAD	0
MUS81	IKZF4	mut	shRNA	24104479	COAD	0
MUS81	LDLRAP1	mut	shRNA	24104479	COAD	0
MUS81	GRHL3	mut	shRNA	24104479	COAD	0
MUS81	PARN	mut	shRNA	24104479	COAD	1
MUS81	LYRM5	mut	shRNA	24104479	COAD	0
MUS81	CYP2W1	mut	shRNA	24104479	COAD	0
MUS81	RAB33A	mut	shRNA	24104479	COAD	0
MUS81	GPRC5C	mut	shRNA	24104479	COAD	0
MUS81	IFT74	mut	shRNA	24104479	COAD	0
MUS81	C1orf105	mut	shRNA	24104479	COAD	0
MUS81	CDC42BPA	mut	shRNA	24104479	COAD	0
MUS81	HIST1H2BN	mut	shRNA	24104479	COAD	0
MUS81	ALMS1	mut	shRNA	24104479	COAD	1
MUS81	ANXA7	mut	shRNA	24104479	COAD	0
MUS81	ASGR1	mut	shRNA	24104479	COAD	0
MUS81	GGA2	mut	shRNA	24104479	COAD	0
MUS81	GNAS	mut	shRNA	24104479	COAD	0
MUS81	KIAA2026	mut	shRNA	24104479	COAD	1
MUS81	LRAT	mut	shRNA	24104479	COAD	0
MUS81	TXNDC11	mut	shRNA	24104479	COAD	1
MUS81	ZDHHC20	mut	shRNA	24104479	COAD	0
MUS81	PGAM2	mut	shRNA	24104479	COAD	0
MUS81	PKN1	mut	shRNA	24104479	COAD	0
MUS81	TRIM14	mut	shRNA	24104479	COAD	0
MUS81	APOC3	mut	shRNA	24104479	COAD	0
MUS81	CCRL2	mut	shRNA	24104479	COAD	0
MUS81	FBXW2	mut	shRNA	24104479	COAD	0
MUS81	HOXC9	mut	shRNA	24104479	COAD	0
MUS81	GPER	mut	shRNA	24104479	COAD	0
MUS81	AKAP8L	mut	shRNA	24104479	COAD	0
MUS81	ZNF157	mut	shRNA	24104479	COAD	0
MUS81	SLC35A1	mut	shRNA	24104479	COAD	0
MUS81	OGFOD1	mut	shRNA	24104479	COAD	0
MUS81	LRIG3	mut	shRNA	24104479	COAD	0
MUS81	HRH2	mut	shRNA	24104479	COAD	0
MUS81	SNRNP35	mut	shRNA	24104479	COAD	0
MUS81	RFTN1	mut	shRNA	24104479	COAD	1
MUS81	OR4K17	mut	shRNA	24104479	COAD	0
MUS81	NCOA2	mut	shRNA	24104479	COAD	0
MUS81	AIRE	mut	shRNA	24104479	COAD	0
MUS81	EFCAB4A	mut	shRNA	24104479	COAD	0
MUS81	MCEE	mut	shRNA	24104479	COAD	0
MUS81	AFG3L1	mut	shRNA	24104479	COAD	0
MUS81	VDAC2	mut	shRNA	24104479	COAD	0
MUS81	CHKB	mut	shRNA	24104479	COAD	0
MUS81	MYL5	mut	shRNA	24104479	COAD	0
MUS81	ASB15	mut	shRNA	24104479	COAD	0
MUS81	NFYC	mut	shRNA	24104479	COAD	0
MUS81	NDUFB4	mut	shRNA	24104479	COAD	0
MUS81	ZNF317	mut	shRNA	24104479	COAD	0
MUS81	C5orf35	mut	shRNA	24104479	COAD	0
MUS81	MARCO	mut	shRNA	24104479	COAD	0
MUS81	GRHPR	mut	shRNA	24104479	COAD	0
MUS81	ACN9	mut	shRNA	24104479	COAD	0
MUS81	ERC1	mut	shRNA	24104479	COAD	0
MUS81	DAP3	mut	shRNA	24104479	COAD	1
MUS81	CDIPT	mut	shRNA	24104479	COAD	0
MUS81	FOXF1	mut	shRNA	24104479	COAD	0
MUS81	MCCC1	mut	shRNA	24104479	COAD	0
MUS81	MED9	mut	shRNA	24104479	COAD	0
MUS81	AMPD3	mut	shRNA	24104479	COAD	0
MUS81	STAG3	mut	shRNA	24104479	COAD	0
MUS81	SEZ6L2	mut	shRNA	24104479	COAD	1
MUS81	ARNTL	mut	shRNA	24104479	COAD	0
MUS81	TOX2	mut	shRNA	24104479	COAD	1
MUS81	PDE1B	mut	shRNA	24104479	COAD	0
MUS81	DCXR	mut	shRNA	24104479	COAD	0
MUS81	ZNF165	mut	shRNA	24104479	COAD	0
MUS81	AMPD2	mut	shRNA	24104479	COAD	0
MUS81	PTCH1	mut	shRNA	24104479	COAD	0
MUS81	ZBTB41	mut	shRNA	24104479	COAD	0
MUS81	MSH4	mut	shRNA	24104479	COAD	0
MUS81	PNPT1	mut	shRNA	24104479	COAD	0
MUS81	ZNF136	mut	shRNA	24104479	COAD	0
MUS81	KRT36	mut	shRNA	24104479	COAD	0
MUS81	CCS	mut	shRNA	24104479	COAD	0
MUS81	CREB3L4	mut	shRNA	24104479	COAD	0
MUS81	IL2	mut	shRNA	24104479	COAD	0
MUS81	TTC12	mut	shRNA	24104479	COAD	0
MUS81	RSPRY1	mut	shRNA	24104479	COAD	0
MUS81	MYLPF	mut	shRNA	24104479	COAD	0
MUS81	LRRC19	mut	shRNA	24104479	COAD	0
MUS81	STK16	mut	shRNA	24104479	COAD	0
MUS81	HEATR4	mut	shRNA	24104479	COAD	0
MUS81	HMGN3	mut	shRNA	24104479	COAD	0
MUS81	TCEB2	mut	shRNA	24104479	COAD	0
MUS81	MLF1IP	mut	shRNA	24104479	COAD	0
MUS81	INPP5B	mut	shRNA	24104479	COAD	0
MUS81	GABRA6	mut	shRNA	24104479	COAD	0
MUS81	MC4R	mut	shRNA	24104479	COAD	0
MUS81	COL3A1	mut	shRNA	24104479	COAD	0
MUS81	SOX10	mut	shRNA	24104479	COAD	1
MUS81	LMO1	mut	shRNA	24104479	COAD	0
MUS81	EPB41	mut	shRNA	24104479	COAD	0
MUS81	CCDC65	mut	shRNA	24104479	COAD	0
MUS81	GPRC6A	mut	shRNA	24104479	COAD	0
MUS81	ZFPM1	mut	shRNA	24104479	COAD	0
MUS81	MPP3	mut	shRNA	24104479	COAD	1
MUS81	LHX2	mut	shRNA	24104479	COAD	0
MUS81	FCRL5	mut	shRNA	24104479	COAD	0
MUS81	PINK1	mut	shRNA	24104479	COAD	1
MUS81	MSH2	mut	shRNA	24104479	COAD	0
MUS81	ZNF256	mut	shRNA	24104479	COAD	0
MUS81	ZNF268	mut	shRNA	24104479	COAD	0
MUS81	CSK	mut	shRNA	24104479	COAD	0
MUS81	SORBS3	mut	shRNA	24104479	COAD	1
MUS81	MOGS	mut	shRNA	24104479	COAD	0
MUS81	TREX2	mut	shRNA	24104479	COAD	0
MUS81	ZNF362	mut	shRNA	24104479	COAD	0
MUS81	C14orf106	mut	shRNA	24104479	COAD	0
MUS81	PTPRO	mut	shRNA	24104479	COAD	0
MUS81	FHOD3	mut	shRNA	24104479	COAD	0
MUS81	C11orf82	mut	shRNA	24104479	COAD	0
MUS81	HOMEZ	mut	shRNA	24104479	COAD	0
MUS81	OR5V1	mut	shRNA	24104479	COAD	0
MUS81	TMEM209	mut	shRNA	24104479	COAD	1
MUS81	HOXA5	mut	shRNA	24104479	COAD	0
MUS81	VDAC1	mut	shRNA	24104479	COAD	0
MUS81	AMPH	mut	shRNA	24104479	COAD	0
MUS81	PTX3	mut	shRNA	24104479	COAD	0
MUS81	SRGN	mut	shRNA	24104479	COAD	0
MUS81	MELK	mut	shRNA	24104479	COAD	0
MUS81	RRBP1	mut	shRNA	24104479	COAD	0
MUS81	TTR	mut	shRNA	24104479	COAD	0
MUS81	DNAJC12	mut	shRNA	24104479	COAD	0
MUS81	GRIN2A	mut	shRNA	24104479	COAD	0
MUS81	THBD	mut	shRNA	24104479	COAD	0
MUS81	NUP88	mut	shRNA	24104479	COAD	0
MUS81	WIF1	mut	shRNA	24104479	COAD	0
MUS81	F13B	mut	shRNA	24104479	COAD	0
MUS81	SH3BP5L	mut	shRNA	24104479	COAD	1
MUS81	GATAD1	mut	shRNA	24104479	COAD	0
MUS81	TRAK1	mut	shRNA	24104479	COAD	0
MUS81	PCK2	mut	shRNA	24104479	COAD	0
MUS81	2017-03-04	mut	shRNA	24104479	COAD	0
MUS81	FOXRED2	mut	shRNA	24104479	COAD	1
MUS81	COPZ1	mut	shRNA	24104479	COAD	1
MUS81	PRR5	mut	shRNA	24104479	COAD	0
MUS81	FRY	mut	shRNA	24104479	COAD	0
MUS81	GYPE	mut	shRNA	24104479	COAD	0
MUS81	RPS6KC1	mut	shRNA	24104479	COAD	0
MUS81	ZNF526	mut	shRNA	24104479	COAD	0
MUS81	ZYG11A	mut	shRNA	24104479	COAD	0
MUS81	GZMH	mut	shRNA	24104479	COAD	0
MUS81	NUP54	mut	shRNA	24104479	COAD	1
MUS81	GTF3C4	mut	shRNA	24104479	COAD	1
MUS81	ANKRD13B	mut	shRNA	24104479	COAD	0
MUS81	SYF2	mut	shRNA	24104479	COAD	0
MUS81	CDCP1	mut	shRNA	24104479	COAD	0
MUS81	PIGT	mut	shRNA	24104479	COAD	0
MUS81	ZFP42	mut	shRNA	24104479	COAD	0
MUS81	DPP7	mut	shRNA	24104479	COAD	0
MUS81	PAFAH1B2	mut	shRNA	24104479	COAD	1
MUS81	MCOLN1	mut	shRNA	24104479	COAD	0
MUS81	ST8SIA1	mut	shRNA	24104479	COAD	0
MUS81	MAGED2	mut	shRNA	24104479	COAD	0
MUS81	ACBD4	mut	shRNA	24104479	COAD	0
MUS81	DAD1	mut	shRNA	24104479	COAD	1
MUS81	FAM13A	mut	shRNA	24104479	COAD	0
MUS81	GLS	mut	shRNA	24104479	COAD	0
MUS81	DYRK3	mut	shRNA	24104479	COAD	0
MUS81	SRPK3	mut	shRNA	24104479	COAD	0
MUS81	SLC44A2	mut	shRNA	24104479	COAD	0
MUS81	PARG	mut	shRNA	24104479	COAD	0
MUS81	SPATA18	mut	shRNA	24104479	COAD	0
MUS81	CXCR7	mut	shRNA	24104479	COAD	0
MUS81	SGSH	mut	shRNA	24104479	COAD	0
MUS81	MYO1F	mut	shRNA	24104479	COAD	0
MUS81	SERPINB3	mut	shRNA	24104479	COAD	0
MUS81	GRAP	mut	shRNA	24104479	COAD	0
MUS81	STOX1	mut	shRNA	24104479	COAD	0
MUS81	LGALS8	mut	shRNA	24104479	COAD	0
MUS81	PRKCQ	mut	shRNA	24104479	COAD	0
MUS81	ITGA6	mut	shRNA	24104479	COAD	0
MUS81	SARS2	mut	shRNA	24104479	COAD	0
MUS81	TUBB	mut	shRNA	24104479	COAD	1
MUS81	SRRT	mut	shRNA	24104479	COAD	0
MUS81	KIAA1024	mut	shRNA	24104479	COAD	0
MUS81	TMED7	mut	shRNA	24104479	COAD	0
MUS81	THSD1	mut	shRNA	24104479	COAD	0
MUS81	TMF1	mut	shRNA	24104479	COAD	0
MUS81	MTMR3	mut	shRNA	24104479	COAD	0
MUS81	ZNF300	mut	shRNA	24104479	COAD	0
MUS81	C22orf32	mut	shRNA	24104479	COAD	0
MUS81	CYC1	mut	shRNA	24104479	COAD	0
MUS81	RGS11	mut	shRNA	24104479	COAD	0
MUS81	INHBE	mut	shRNA	24104479	COAD	0
MUS81	CNGA1	mut	shRNA	24104479	COAD	0
MUS81	SPON1	mut	shRNA	24104479	COAD	0
MUS81	ATP8B4	mut	shRNA	24104479	COAD	0
MUS81	FICD	mut	shRNA	24104479	COAD	0
MUS81	CBX7	mut	shRNA	24104479	COAD	0
MUS81	TNXB	mut	shRNA	24104479	COAD	0
MUS81	PTPN2	mut	shRNA	24104479	COAD	0
MUS81	TRMT5	mut	shRNA	24104479	COAD	0
MUS81	NR2F6	mut	shRNA	24104479	COAD	0
MUS81	KIF19	mut	shRNA	24104479	COAD	1
MUS81	SAPS1	mut	shRNA	24104479	COAD	0
MUS81	SRGAP3	mut	shRNA	24104479	COAD	0
MUS81	MAPK10	mut	shRNA	24104479	COAD	0
MUS81	ESRRB	mut	shRNA	24104479	COAD	0
MUS81	CD80	mut	shRNA	24104479	COAD	0
MUS81	PPIH	mut	shRNA	24104479	COAD	0
MUS81	CFB	mut	shRNA	24104479	COAD	0
MUS81	EHD1	mut	shRNA	24104479	COAD	0
MUS81	CSNK1E	mut	shRNA	24104479	COAD	0
MUS81	CDCP2	mut	shRNA	24104479	COAD	0
MUS81	CNDP1	mut	shRNA	24104479	COAD	0
MUS81	RRM2	mut	shRNA	24104479	COAD	0
MUS81	RBP7	mut	shRNA	24104479	COAD	1
MUS81	PM20D1	mut	shRNA	24104479	COAD	0
MUS81	PRKAB2	mut	shRNA	24104479	COAD	0
MUS81	KPNA3	mut	shRNA	24104479	COAD	0
MUS81	FXN	mut	shRNA	24104479	COAD	0
MUS81	SYT11	mut	shRNA	24104479	COAD	0
MUS81	CHI3L1	mut	shRNA	24104479	COAD	0
MUS81	STEAP4	mut	shRNA	24104479	COAD	0
MUS81	PRSS33	mut	shRNA	24104479	COAD	0
MUS81	GRIN2D	mut	shRNA	24104479	COAD	0
MUS81	ASCC2	mut	shRNA	24104479	COAD	0
MUS81	PARP15	mut	shRNA	24104479	COAD	0
MUS81	RELT	mut	shRNA	24104479	COAD	0
MUS81	VPS8	mut	shRNA	24104479	COAD	0
MUS81	GTF3C5	mut	shRNA	24104479	COAD	0
MUS81	STX19	mut	shRNA	24104479	COAD	0
MUS81	TRIP10	mut	shRNA	24104479	COAD	0
MUS81	TUBB3	mut	shRNA	24104479	COAD	0
MUS81	KLRC3	mut	shRNA	24104479	COAD	0
MUS81	OR1A1	mut	shRNA	24104479	COAD	0
MUS81	DENR	mut	shRNA	24104479	COAD	0
MUS81	ACTL6B	mut	shRNA	24104479	COAD	0
MUS81	LARP1B	mut	shRNA	24104479	COAD	0
MUS81	PDGFD	mut	shRNA	24104479	COAD	0
MUS81	FBXO32	mut	shRNA	24104479	COAD	0
MUS81	GUCY1B3	mut	shRNA	24104479	COAD	0
MUS81	FABP3	mut	shRNA	24104479	COAD	0
MUS81	GNA15	mut	shRNA	24104479	COAD	0
MUS81	ATP11C	mut	shRNA	24104479	COAD	0
MUS81	NOL4	mut	shRNA	24104479	COAD	0
MUS81	IL4I1	mut	shRNA	24104479	COAD	1
MUS81	OR2W1	mut	shRNA	24104479	COAD	0
MUS81	RSPO3	mut	shRNA	24104479	COAD	0
MUS81	MLANA	mut	shRNA	24104479	COAD	0
MUS81	TXNDC16	mut	shRNA	24104479	COAD	0
MUS81	ZC4H2	mut	shRNA	24104479	COAD	1
MUS81	GRPR	mut	shRNA	24104479	COAD	0
MUS81	RNF41	mut	shRNA	24104479	COAD	1
MUS81	SH3BP2	mut	shRNA	24104479	COAD	1
MUS81	PTCH2	mut	shRNA	24104479	COAD	0
MUS81	RPN2	mut	shRNA	24104479	COAD	0
MUS81	KRT31	mut	shRNA	24104479	COAD	0
MUS81	TBC1D29	mut	shRNA	24104479	COAD	0
MUS81	RNASE7	mut	shRNA	24104479	COAD	0
MUS81	CADM2	mut	shRNA	24104479	COAD	0
MUS81	B3GNT4	mut	shRNA	24104479	COAD	1
MUS81	MTHFD2L	mut	shRNA	24104479	COAD	0
MUS81	LCA5L	mut	shRNA	24104479	COAD	0
MUS81	PAFAH1B3	mut	shRNA	24104479	COAD	0
MUS81	C10orf78	mut	shRNA	24104479	COAD	0
MUS81	C19orf6	mut	shRNA	24104479	COAD	1
MUS81	MAPKBP1	mut	shRNA	24104479	COAD	0
MUS81	ESYT1	mut	shRNA	24104479	COAD	0
MUS81	CD55	mut	shRNA	24104479	COAD	0
MUS81	SOAT1	mut	shRNA	24104479	COAD	0
MUS81	PTOV1	mut	shRNA	24104479	COAD	0
MUS81	RICTOR	mut	shRNA	24104479	COAD	0
MUS81	RNF133	mut	shRNA	24104479	COAD	0
MUS81	PPARGC1B	mut	shRNA	24104479	COAD	0
MUS81	RGPD4	mut	shRNA	24104479	COAD	0
MUS81	PPFIBP2	mut	shRNA	24104479	COAD	0
MUS81	HPS5	mut	shRNA	24104479	COAD	0
MUS81	GRINA	mut	shRNA	24104479	COAD	0
MUS81	CEND1	mut	shRNA	24104479	COAD	0
MUS81	NELL1	mut	shRNA	24104479	COAD	0
MUS81	C14orf145	mut	shRNA	24104479	COAD	0
MUS81	POLH	mut	shRNA	24104479	COAD	0
MUS81	PRKCZ	mut	shRNA	24104479	COAD	0
MUS81	CSNK1A1L	mut	shRNA	24104479	COAD	0
MUS81	RXFP1	mut	shRNA	24104479	COAD	0
MUS81	VMA21	mut	shRNA	24104479	COAD	0
MUS81	MKS1	mut	shRNA	24104479	COAD	0
MUS81	MTMR1	mut	shRNA	24104479	COAD	0
MUS81	KIAA0586	mut	shRNA	24104479	COAD	0
MUS81	FAM98A	mut	shRNA	24104479	COAD	0
MUS81	NT5M	mut	shRNA	24104479	COAD	0
MUS81	PDK4	mut	shRNA	24104479	COAD	0
MUS81	AURKA	mut	shRNA	24104479	COAD	0
MUS81	TMPRSS11D	mut	shRNA	24104479	COAD	0
MUS81	NMT2	mut	shRNA	24104479	COAD	1
MUS81	MAPT	mut	shRNA	24104479	COAD	0
MUS81	ZNF560	mut	shRNA	24104479	COAD	0
MUS81	ASB10	mut	shRNA	24104479	COAD	0
MUS81	HIST1H2BK	mut	shRNA	24104479	COAD	0
MUS81	SGCA	mut	shRNA	24104479	COAD	0
MUS81	FZD6	mut	shRNA	24104479	COAD	1
MUS81	SCAMP2	mut	shRNA	24104479	COAD	0
MUS81	OPN1LW	mut	shRNA	24104479	COAD	0
MUS81	CYP26A1	mut	shRNA	24104479	COAD	0
MUS81	TNS3	mut	shRNA	24104479	COAD	0
MUS81	LRRC32	mut	shRNA	24104479	COAD	0
MUS81	MS4A4A	mut	shRNA	24104479	COAD	0
MUS81	DBN1	mut	shRNA	24104479	COAD	0
MUS81	AZGP1	mut	shRNA	24104479	COAD	0
MUS81	SLC45A3	mut	shRNA	24104479	COAD	0
MUS81	TJP2	mut	shRNA	24104479	COAD	0
MUS81	HAMP	mut	shRNA	24104479	COAD	0
MUS81	HINT2	mut	shRNA	24104479	COAD	0
MUS81	FMO6P	mut	shRNA	24104479	COAD	0
MUS81	ACTR3B	mut	shRNA	24104479	COAD	0
MUS81	LMAN2	mut	shRNA	24104479	COAD	0
MUS81	MX1	mut	shRNA	24104479	COAD	0
MUS81	HNF4A	mut	shRNA	24104479	COAD	0
MUS81	OR10J1	mut	shRNA	24104479	COAD	0
MUS81	RPE	mut	shRNA	24104479	COAD	0
MUS81	DHRS11	mut	shRNA	24104479	COAD	0
MUS81	ZNF574	mut	shRNA	24104479	COAD	0
MUS81	SAFB2	mut	shRNA	24104479	COAD	0
MUS81	STOML3	mut	shRNA	24104479	COAD	0
MUS81	ZNF454	mut	shRNA	24104479	COAD	0
MUS81	ALDH18A1	mut	shRNA	24104479	COAD	0
MUS81	SPATA9	mut	shRNA	24104479	COAD	0
MUS81	CXCR4	mut	shRNA	24104479	COAD	0
MUS81	MGAT4A	mut	shRNA	24104479	COAD	0
MUS81	PDE8A	mut	shRNA	24104479	COAD	0
MUS81	KRT3	mut	shRNA	24104479	COAD	0
MUS81	PELI3	mut	shRNA	24104479	COAD	0
MUS81	SLC24A2	mut	shRNA	24104479	COAD	0
MUS81	BPNT1	mut	shRNA	24104479	COAD	1
MUS81	DMD	mut	shRNA	24104479	COAD	0
MUS81	PPP4C	mut	shRNA	24104479	COAD	0
MUS81	CSPG4	mut	shRNA	24104479	COAD	0
MUS81	ZNF266	mut	shRNA	24104479	COAD	0
MUS81	PPFIA3	mut	shRNA	24104479	COAD	0
MUS81	PA2G4	mut	shRNA	24104479	COAD	1
MUS81	ADRBK1	mut	shRNA	24104479	COAD	0
MUS81	CLIP4	mut	shRNA	24104479	COAD	0
MUS81	C1QL1	mut	shRNA	24104479	COAD	0
MUS81	SLC36A1	mut	shRNA	24104479	COAD	0
MUS81	MAP3K3	mut	shRNA	24104479	COAD	0
MUS81	DARC	mut	shRNA	24104479	COAD	0
MUS81	MRGPRX3	mut	shRNA	24104479	COAD	0
MUS81	AKR7A2	mut	shRNA	24104479	COAD	0
MUS81	VAT1	mut	shRNA	24104479	COAD	0
MUS81	POTEE	mut	shRNA	24104479	COAD	1
MUS81	HOXB7	mut	shRNA	24104479	COAD	0
MUS81	AP1G1	mut	shRNA	24104479	COAD	0
MUS81	ELP3	mut	shRNA	24104479	COAD	0
MUS81	TMSB15A	mut	shRNA	24104479	COAD	0
MUS81	2017-03-10	mut	shRNA	24104479	COAD	0
MUS81	RAB5A	mut	shRNA	24104479	COAD	0
MUS81	FA2H	mut	shRNA	24104479	COAD	0
MUS81	SRXN1	mut	shRNA	24104479	COAD	0
MUS81	PDE9A	mut	shRNA	24104479	COAD	1
MUS81	KLF7	mut	shRNA	24104479	COAD	0
MUS81	PAGE5	mut	shRNA	24104479	COAD	0
MUS81	FBXW7	mut	shRNA	24104479	COAD	0
MUS81	CAV3	mut	shRNA	24104479	COAD	0
MUS81	KIDINS220	mut	shRNA	24104479	COAD	0
MUS81	ATP2B1	mut	shRNA	24104479	COAD	0
MUS81	SORL1	mut	shRNA	24104479	COAD	0
MUS81	ZC3H13	mut	shRNA	24104479	COAD	0
MUS81	SLC5A8	mut	shRNA	24104479	COAD	0
MUS81	MPL	mut	shRNA	24104479	COAD	0
MUS81	BFSP2	mut	shRNA	24104479	COAD	0
MUS81	TMEM74	mut	shRNA	24104479	COAD	0
MUS81	FAM125B	mut	shRNA	24104479	COAD	0
MUS81	BBS5	mut	shRNA	24104479	COAD	0
MUS81	RSC1A1	mut	shRNA	24104479	COAD	0
MUS81	SEMA3G	mut	shRNA	24104479	COAD	0
MUS81	DNAI2	mut	shRNA	24104479	COAD	0
MUS81	GLIPR1L2	mut	shRNA	24104479	COAD	0
MUS81	FURIN	mut	shRNA	24104479	COAD	0
MUS81	TAGLN	mut	shRNA	24104479	COAD	0
MUS81	ARSE	mut	shRNA	24104479	COAD	0
MUS81	ESYT2	mut	shRNA	24104479	COAD	0
MUS81	USP12	mut	shRNA	24104479	COAD	1
MUS81	ZNF337	mut	shRNA	24104479	COAD	0
MUS81	INPPL1	mut	shRNA	24104479	COAD	0
MUS81	ZNF496	mut	shRNA	24104479	COAD	1
MUS81	FBXO21	mut	shRNA	24104479	COAD	0
MUS81	HRH3	mut	shRNA	24104479	COAD	0
MUS81	GLT8D2	mut	shRNA	24104479	COAD	0
MUS81	SP6	mut	shRNA	24104479	COAD	0
MUS81	ERBB4	mut	shRNA	24104479	COAD	0
MUS81	RAB9A	mut	shRNA	24104479	COAD	0
MUS81	RNASE11	mut	shRNA	24104479	COAD	0
MUS81	FBXL7	mut	shRNA	24104479	COAD	0
MUS81	RAB33B	mut	shRNA	24104479	COAD	0
MUS81	FKBP8	mut	shRNA	24104479	COAD	0
MUS81	SQLE	mut	shRNA	24104479	COAD	0
MUS81	SYNPO	mut	shRNA	24104479	COAD	0
MUS81	RNF141	mut	shRNA	24104479	COAD	0
MUS81	KLHL13	mut	shRNA	24104479	COAD	0
MUS81	COL27A1	mut	shRNA	24104479	COAD	0
MUS81	CDH22	mut	shRNA	24104479	COAD	0
MUS81	VPS11	mut	shRNA	24104479	COAD	0
MUS81	IRF6	mut	shRNA	24104479	COAD	1
MUS81	SLC7A10	mut	shRNA	24104479	COAD	0
MUS81	ZNF461	mut	shRNA	24104479	COAD	0
MUS81	KLHL34	mut	shRNA	24104479	COAD	0
MUS81	CDKL4	mut	shRNA	24104479	COAD	0
MUS81	CACNB3	mut	shRNA	24104479	COAD	1
MUS81	CDH19	mut	shRNA	24104479	COAD	0
MUS81	IKBKB	mut	shRNA	24104479	COAD	0
MUS81	ETHE1	mut	shRNA	24104479	COAD	0
MUS81	INSR	mut	shRNA	24104479	COAD	1
MUS81	FAM43A	mut	shRNA	24104479	COAD	0
MUS81	DUSP21	mut	shRNA	24104479	COAD	0
MUS81	PRKAG1	mut	shRNA	24104479	COAD	0
MUS81	GPAM	mut	shRNA	24104479	COAD	0
MUS81	OR12D3	mut	shRNA	24104479	COAD	0
MUS81	CALCB	mut	shRNA	24104479	COAD	0
MUS81	PKD1L3	mut	shRNA	24104479	COAD	0
MUS81	BGLAP	mut	shRNA	24104479	COAD	0
MUS81	HIST1H1T	mut	shRNA	24104479	COAD	0
MUS81	AGTR2	mut	shRNA	24104479	COAD	0
MUS81	DLC1	mut	shRNA	24104479	COAD	0
MUS81	ECT2	mut	shRNA	24104479	COAD	1
MUS81	CWC25	mut	shRNA	24104479	COAD	0
MUS81	NUP43	mut	shRNA	24104479	COAD	0
MUS81	ZNF295	mut	shRNA	24104479	COAD	0
MUS81	VIPR1	mut	shRNA	24104479	COAD	0
MUS81	GRK7	mut	shRNA	24104479	COAD	0
MUS81	SH2D4A	mut	shRNA	24104479	COAD	0
MUS81	MRPL35	mut	shRNA	24104479	COAD	0
MUS81	TSTD2	mut	shRNA	24104479	COAD	1
MUS81	CASP3	mut	shRNA	24104479	COAD	0
MUS81	ZFYVE26	mut	shRNA	24104479	COAD	0
MUS81	SLC35E2	mut	shRNA	24104479	COAD	0
MUS81	ENTPD3	mut	shRNA	24104479	COAD	0
MUS81	STK32A	mut	shRNA	24104479	COAD	0
MUS81	BAIAP2L1	mut	shRNA	24104479	COAD	0
MUS81	C2orf15	mut	shRNA	24104479	COAD	0
MUS81	EBF1	mut	shRNA	24104479	COAD	0
MUS81	ETV5	mut	shRNA	24104479	COAD	0
MUS81	DDR1	mut	shRNA	24104479	COAD	0
MUS81	RBBP7	mut	shRNA	24104479	COAD	0
MUS81	LATS1	mut	shRNA	24104479	COAD	0
MUS81	ACO1	mut	shRNA	24104479	COAD	0
MUS81	RAB35	mut	shRNA	24104479	COAD	0
MUS81	RPRD1B	mut	shRNA	24104479	COAD	0
MUS81	ZNF354A	mut	shRNA	24104479	COAD	0
MUS81	TIAM2	mut	shRNA	24104479	COAD	0
MUS81	G6PC3	mut	shRNA	24104479	COAD	0
MUS81	NAALADL2	mut	shRNA	24104479	COAD	0
MUS81	CAMK2G	mut	shRNA	24104479	COAD	0
MUS81	SPP1	mut	shRNA	24104479	COAD	0
MUS81	ERCC4	mut	shRNA	24104479	COAD	0
MUS81	SMAGP	mut	shRNA	24104479	COAD	0
MUS81	CTAGE4	mut	shRNA	24104479	COAD	0
MUS81	MTMR11	mut	shRNA	24104479	COAD	1
MUS81	CRX	mut	shRNA	24104479	COAD	0
MUS81	CNOT7	mut	shRNA	24104479	COAD	0
MUS81	TMPRSS11F	mut	shRNA	24104479	COAD	0
MUS81	PHF16	mut	shRNA	24104479	COAD	0
MUS81	SUGT1	mut	shRNA	24104479	COAD	1
MUS81	TFE3	mut	shRNA	24104479	COAD	0
MUS81	MEN1	mut	shRNA	24104479	COAD	0
MUS81	TMEM139	mut	shRNA	24104479	COAD	0
MUS81	MYH2	mut	shRNA	24104479	COAD	0
MUS81	BTBD11	mut	shRNA	24104479	COAD	0
MUS81	ARHGAP20	mut	shRNA	24104479	COAD	0
MUS81	SLC6A10P	mut	shRNA	24104479	COAD	0
MUS81	ZNF562	mut	shRNA	24104479	COAD	0
MUS81	DSN1	mut	shRNA	24104479	COAD	0
MUS81	SLC4A10	mut	shRNA	24104479	COAD	0
MUS81	RBMX	mut	shRNA	24104479	COAD	1
MUS81	ALDH16A1	mut	shRNA	24104479	COAD	1
MUS81	DPY30	mut	shRNA	24104479	COAD	0
MUS81	PPP2R2A	mut	shRNA	24104479	COAD	0
MUS81	COL8A2	mut	shRNA	24104479	COAD	0
MUS81	C7orf58	mut	shRNA	24104479	COAD	0
MUS81	EBP	mut	shRNA	24104479	COAD	1
MUS81	SMOX	mut	shRNA	24104479	COAD	0
MUS81	SPACA1	mut	shRNA	24104479	COAD	0
MUS81	CTRL	mut	shRNA	24104479	COAD	0
MUS81	PACS2	mut	shRNA	24104479	COAD	0
MUS81	PRKG1	mut	shRNA	24104479	COAD	0
MUS81	PPAP2A	mut	shRNA	24104479	COAD	0
MUS81	CRYL1	mut	shRNA	24104479	COAD	0
MUS81	COPZ2	mut	shRNA	24104479	COAD	0
MUS81	CTSG	mut	shRNA	24104479	COAD	0
MUS81	C9orf114	mut	shRNA	24104479	COAD	0
MUS81	SLC30A9	mut	shRNA	24104479	COAD	0
MUS81	LHB	mut	shRNA	24104479	COAD	0
MUS81	MAPKAPK2	mut	shRNA	24104479	COAD	1
MUS81	FRS3	mut	shRNA	24104479	COAD	0
MUS81	DHX30	mut	shRNA	24104479	COAD	0
MUS81	RASAL1	mut	shRNA	24104479	COAD	0
MUS81	WDR88	mut	shRNA	24104479	COAD	0
MUS81	LPIN1	mut	shRNA	24104479	COAD	0
MUS81	RPS21	mut	shRNA	24104479	COAD	0
MUS81	DMRTA2	mut	shRNA	24104479	COAD	0
MUS81	PRRX1	mut	shRNA	24104479	COAD	0
MUS81	RAB32	mut	shRNA	24104479	COAD	0
MUS81	HOXA10	mut	shRNA	24104479	COAD	0
MUS81	CAMP	mut	shRNA	24104479	COAD	0
MUS81	VEPH1	mut	shRNA	24104479	COAD	0
MUS81	GRK4	mut	shRNA	24104479	COAD	0
MUS81	DDB2	mut	shRNA	24104479	COAD	1
MUS81	PHKG1	mut	shRNA	24104479	COAD	0
MUS81	SCP2	mut	shRNA	24104479	COAD	0
MUS81	SLC16A11	mut	shRNA	24104479	COAD	0
MUS81	TMPRSS3	mut	shRNA	24104479	COAD	0
MUS81	TK1	mut	shRNA	24104479	COAD	0
MUS81	SCLT1	mut	shRNA	24104479	COAD	1
MUS81	MAPK4	mut	shRNA	24104479	COAD	0
MUS81	DHRS13	mut	shRNA	24104479	COAD	0
MUS81	QPRT	mut	shRNA	24104479	COAD	0
MUS81	ZNF341	mut	shRNA	24104479	COAD	0
MUS81	RTBDN	mut	shRNA	24104479	COAD	0
MUS81	FAP	mut	shRNA	24104479	COAD	0
MUS81	MLLT6	mut	shRNA	24104479	COAD	0
MUS81	MAP3K7	mut	shRNA	24104479	COAD	1
MUS81	ROM1	mut	shRNA	24104479	COAD	0
MUS81	RERE	mut	shRNA	24104479	COAD	0
MUS81	PPIL5	mut	shRNA	24104479	COAD	1
MUS81	PRSS27	mut	shRNA	24104479	COAD	1
MUS81	DNAJB1	mut	shRNA	24104479	COAD	0
MUS81	NCR2	mut	shRNA	24104479	COAD	0
MUS81	GNAZ	mut	shRNA	24104479	COAD	0
MUS81	PPIL1	mut	shRNA	24104479	COAD	0
MUS81	MYL10	mut	shRNA	24104479	COAD	0
MUS81	SERPINB4	mut	shRNA	24104479	COAD	0
MUS81	APOL4	mut	shRNA	24104479	COAD	0
MUS81	TCP11L2	mut	shRNA	24104479	COAD	0
MUS81	NUDC	mut	shRNA	24104479	COAD	0
MUS81	OR56A1	mut	shRNA	24104479	COAD	0
MUS81	TNS1	mut	shRNA	24104479	COAD	1
MUS81	C7	mut	shRNA	24104479	COAD	0
MUS81	BET1	mut	shRNA	24104479	COAD	0
MUS81	C16orf80	mut	shRNA	24104479	COAD	0
MUS81	KLF1	mut	shRNA	24104479	COAD	0
MUS81	TSHZ1	mut	shRNA	24104479	COAD	0
MUS81	SRP9	mut	shRNA	24104479	COAD	1
MUS81	DLX5	mut	shRNA	24104479	COAD	0
MUS81	PLAGL2	mut	shRNA	24104479	COAD	0
MUS81	NTNG1	mut	shRNA	24104479	COAD	0
MUS81	FMNL1	mut	shRNA	24104479	COAD	0
MUS81	CENPO	mut	shRNA	24104479	COAD	0
MUS81	SHBG	mut	shRNA	24104479	COAD	0
MUS81	WFDC1	mut	shRNA	24104479	COAD	0
MUS81	KCNH7	mut	shRNA	24104479	COAD	0
MUS81	USP44	mut	shRNA	24104479	COAD	0
MUS81	HOXC6	mut	shRNA	24104479	COAD	0
MUS81	PPP1R14D	mut	shRNA	24104479	COAD	0
MUS81	UBE2Q2	mut	shRNA	24104479	COAD	0
MUS81	ATP6V0D1	mut	shRNA	24104479	COAD	0
MUS81	COLEC10	mut	shRNA	24104479	COAD	0
MUS81	SMN1	mut	shRNA	24104479	COAD	0
MUS81	ELAVL1	mut	shRNA	24104479	COAD	0
MUS81	MOV10L1	mut	shRNA	24104479	COAD	0
MUS81	CACYBP	mut	shRNA	24104479	COAD	0
MUS81	IL2RB	mut	shRNA	24104479	COAD	1
MUS81	PRSS42	mut	shRNA	24104479	COAD	0
MUS81	GOLGA4	mut	shRNA	24104479	COAD	0
MUS81	CD59	mut	shRNA	24104479	COAD	1
MUS81	TMED1	mut	shRNA	24104479	COAD	0
MUS81	NPHS2	mut	shRNA	24104479	COAD	0
MUS81	ABCC4	mut	shRNA	24104479	COAD	1
MUS81	PCYT1B	mut	shRNA	24104479	COAD	0
MUS81	XRCC5	mut	shRNA	24104479	COAD	0
MUS81	GPC3	mut	shRNA	24104479	COAD	1
MUS81	TBCE	mut	shRNA	24104479	COAD	1
MUS81	ANK1	mut	shRNA	24104479	COAD	0
MUS81	TAF8	mut	shRNA	24104479	COAD	0
MUS81	CARD11	mut	shRNA	24104479	COAD	0
MUS81	MUDENG	mut	shRNA	24104479	COAD	0
MUS81	GTF3C3	mut	shRNA	24104479	COAD	0
MUS81	TAB1	mut	shRNA	24104479	COAD	0
MUS81	ZWINT	mut	shRNA	24104479	COAD	0
MUS81	GAS7	mut	shRNA	24104479	COAD	0
MUS81	IRF9	mut	shRNA	24104479	COAD	0
MUS81	MFSD11	mut	shRNA	24104479	COAD	0
MUS81	C6orf123	mut	shRNA	24104479	COAD	0
MUS81	CCR1	mut	shRNA	24104479	COAD	0
MUS81	BCL2L13	mut	shRNA	24104479	COAD	0
MUS81	SMARCA4	mut	shRNA	24104479	COAD	0
MUS81	COMMD5	mut	shRNA	24104479	COAD	0
MUS81	OVCH2	mut	shRNA	24104479	COAD	0
MUS81	PREX2	mut	shRNA	24104479	COAD	0
MUS81	COG5	mut	shRNA	24104479	COAD	0
MUS81	ITIH5L	mut	shRNA	24104479	COAD	0
MUS81	MTFR1	mut	shRNA	24104479	COAD	0
MUS81	KPNA6	mut	shRNA	24104479	COAD	0
MUS81	PENK	mut	shRNA	24104479	COAD	0
MUS81	GPR174	mut	shRNA	24104479	COAD	0
MUS81	CCDC25	mut	shRNA	24104479	COAD	0
MUS81	GIPC2	mut	shRNA	24104479	COAD	0
MUS81	FLT4	mut	shRNA	24104479	COAD	0
MUS81	CYP11A1	mut	shRNA	24104479	COAD	0
MUS81	DBNDD1	mut	shRNA	24104479	COAD	0
MUS81	CACNA1A	mut	shRNA	24104479	COAD	0
MUS81	VANGL1	mut	shRNA	24104479	COAD	0
MUS81	ZNF223	mut	shRNA	24104479	COAD	0
MUS81	CUX2	mut	shRNA	24104479	COAD	0
MUS81	PEX6	mut	shRNA	24104479	COAD	0
MUS81	SNX21	mut	shRNA	24104479	COAD	0
MUS81	WDTC1	mut	shRNA	24104479	COAD	0
MUS81	GPR26	mut	shRNA	24104479	COAD	0
MUS81	PCDH19	mut	shRNA	24104479	COAD	0
MUS81	BIRC8	mut	shRNA	24104479	COAD	0
MUS81	NEGR1	mut	shRNA	24104479	COAD	0
MUS81	CRYGD	mut	shRNA	24104479	COAD	0
MUS81	CALML4	mut	shRNA	24104479	COAD	0
MUS81	ZNF700	mut	shRNA	24104479	COAD	1
MUS81	KIF22	mut	shRNA	24104479	COAD	0
MUS81	ROBO3	mut	shRNA	24104479	COAD	1
MUS81	HOXA9	mut	shRNA	24104479	COAD	0
MUS81	CLTB	mut	shRNA	24104479	COAD	0
MUS81	SFT2D2	mut	shRNA	24104479	COAD	0
MUS81	NUP62	mut	shRNA	24104479	COAD	0
MUS81	CDC42EP5	mut	shRNA	24104479	COAD	1
MUS81	AAAS	mut	shRNA	24104479	COAD	0
MUS81	EIF3K	mut	shRNA	24104479	COAD	0
MUS81	LAYN	mut	shRNA	24104479	COAD	0
MUS81	KRCC1	mut	shRNA	24104479	COAD	0
MUS81	PCDHA9	mut	shRNA	24104479	COAD	0
MUS81	ARHGEF1	mut	shRNA	24104479	COAD	0
MUS81	METTL14	mut	shRNA	24104479	COAD	0
MUS81	AS3MT	mut	shRNA	24104479	COAD	0
MUS81	HIST2H2AB	mut	shRNA	24104479	COAD	1
MUS81	OR2T12	mut	shRNA	24104479	COAD	0
MUS81	CITED1	mut	shRNA	24104479	COAD	0
MUS81	GREM1	mut	shRNA	24104479	COAD	0
MUS81	ZNF480	mut	shRNA	24104479	COAD	0
MUS81	MYF5	mut	shRNA	24104479	COAD	0
MUS81	EIF4A1	mut	shRNA	24104479	COAD	1
MUS81	ADAM2	mut	shRNA	24104479	COAD	0
MUS81	ARNT	mut	shRNA	24104479	COAD	0
MUS81	CLDN4	mut	shRNA	24104479	COAD	0
MUS81	POLRMT	mut	shRNA	24104479	COAD	0
MUS81	RGS14	mut	shRNA	24104479	COAD	0
MUS81	ZNF607	mut	shRNA	24104479	COAD	0
MUS81	ADAM8	mut	shRNA	24104479	COAD	1
MUS81	LGR6	mut	shRNA	24104479	COAD	0
MUS81	APAF1	mut	shRNA	24104479	COAD	0
MUS81	TRMT6	mut	shRNA	24104479	COAD	1
MUS81	RPA2	mut	shRNA	24104479	COAD	0
MUS81	FAHD2B	mut	shRNA	24104479	COAD	0
MUS81	CNKSR2	mut	shRNA	24104479	COAD	0
MUS81	CDK17	mut	shRNA	24104479	COAD	0
MUS81	KIAA0922	mut	shRNA	24104479	COAD	0
MUS81	GPATCH2	mut	shRNA	24104479	COAD	0
MUS81	ZNF595	mut	shRNA	24104479	COAD	0
MUS81	FER	mut	shRNA	24104479	COAD	1
MUS81	TFCP2L1	mut	shRNA	24104479	COAD	0
MUS81	SCNM1	mut	shRNA	24104479	COAD	0
MUS81	MRGPRX2	mut	shRNA	24104479	COAD	0
MUS81	METTL1	mut	shRNA	24104479	COAD	0
MUS81	MMP9	mut	shRNA	24104479	COAD	0
MUS81	NEFM	mut	shRNA	24104479	COAD	0
MUS81	ITGA10	mut	shRNA	24104479	COAD	0
MUS81	IGFBP2	mut	shRNA	24104479	COAD	0
MUS81	CILP	mut	shRNA	24104479	COAD	0
MUS81	PDE4D	mut	shRNA	24104479	COAD	0
MUS81	C21orf33	mut	shRNA	24104479	COAD	1
MUS81	ST3GAL4	mut	shRNA	24104479	COAD	0
MUS81	RAPGEF1	mut	shRNA	24104479	COAD	0
MUS81	PSG2	mut	shRNA	24104479	COAD	0
MUS81	OR1E1	mut	shRNA	24104479	COAD	0
MUS81	RIPK1	mut	shRNA	24104479	COAD	1
MUS81	CX3CR1	mut	shRNA	24104479	COAD	0
MUS81	RAPGEFL1	mut	shRNA	24104479	COAD	0
MUS81	FAM9B	mut	shRNA	24104479	COAD	0
MUS81	TAS2R42	mut	shRNA	24104479	COAD	0
MUS81	SRPK2	mut	shRNA	24104479	COAD	0
MUS81	KRT71	mut	shRNA	24104479	COAD	0
MUS81	CALCR	mut	shRNA	24104479	COAD	0
MUS81	SALL2	mut	shRNA	24104479	COAD	0
MUS81	UGT1A10	mut	shRNA	24104479	COAD	0
MUS81	CLYBL	mut	shRNA	24104479	COAD	0
MUS81	SPOCK2	mut	shRNA	24104479	COAD	0
MUS81	C10orf96	mut	shRNA	24104479	COAD	0
MUS81	USP1	mut	shRNA	24104479	COAD	1
MUS81	WDR26	mut	shRNA	24104479	COAD	0
MUS81	STX6	mut	shRNA	24104479	COAD	0
MUS81	TMEM42	mut	shRNA	24104479	COAD	0
MUS81	ZFAT	mut	shRNA	24104479	COAD	0
MUS81	RHOF	mut	shRNA	24104479	COAD	0
MUS81	DDX23	mut	shRNA	24104479	COAD	1
MUS81	BCR	mut	shRNA	24104479	COAD	0
MUS81	GAS2L3	mut	shRNA	24104479	COAD	0
MUS81	OR6V1	mut	shRNA	24104479	COAD	0
MUS81	FAM84B	mut	shRNA	24104479	COAD	0
MUS81	TOB1	mut	shRNA	24104479	COAD	0
MUS81	A2M	mut	shRNA	24104479	COAD	0
MUS81	PGBD4	mut	shRNA	24104479	COAD	1
MUS81	RNF130	mut	shRNA	24104479	COAD	0
MUS81	NFATC2	mut	shRNA	24104479	COAD	0
MUS81	CCDC68	mut	shRNA	24104479	COAD	0
MUS81	RAB11FIP4	mut	shRNA	24104479	COAD	0
MUS81	WBP1	mut	shRNA	24104479	COAD	0
MUS81	CCDC27	mut	shRNA	24104479	COAD	0
MUS81	DYDC2	mut	shRNA	24104479	COAD	0
MUS81	RAPGEF2	mut	shRNA	24104479	COAD	0
MUS81	MXI1	mut	shRNA	24104479	COAD	1
MUS81	CYB561	mut	shRNA	24104479	COAD	0
MUS81	DEPDC1	mut	shRNA	24104479	COAD	0
MUS81	AP1B1	mut	shRNA	24104479	COAD	0
MUS81	TEX11	mut	shRNA	24104479	COAD	0
MUS81	LINGO1	mut	shRNA	24104479	COAD	0
MUS81	CUL5	mut	shRNA	24104479	COAD	0
MUS81	ZNF382	mut	shRNA	24104479	COAD	0
MUS81	YAP1	mut	shRNA	24104479	COAD	0
MUS81	SHOX2	mut	shRNA	24104479	COAD	1
MUS81	P2RX6	mut	shRNA	24104479	COAD	0
MUS81	CLDN19	mut	shRNA	24104479	COAD	0
MUS81	UFD1L	mut	shRNA	24104479	COAD	0
MUS81	TM9SF3	mut	shRNA	24104479	COAD	0
MUS81	C1QTNF3	mut	shRNA	24104479	COAD	0
MUS81	USH2A	mut	shRNA	24104479	COAD	0
MUS81	SRP72	mut	shRNA	24104479	COAD	0
MUS81	GCH1	mut	shRNA	24104479	COAD	1
MUS81	MPG	mut	shRNA	24104479	COAD	0
MUS81	SLC9A3R1	mut	shRNA	24104479	COAD	0
MUS81	JUP	mut	shRNA	24104479	COAD	0
MUS81	CYP4Z1	mut	shRNA	24104479	COAD	0
MUS81	VN1R2	mut	shRNA	24104479	COAD	0
MUS81	KLK9	mut	shRNA	24104479	COAD	0
MUS81	BAIAP2L2	mut	shRNA	24104479	COAD	0
MUS81	CDON	mut	shRNA	24104479	COAD	0
MUS81	CCDC132	mut	shRNA	24104479	COAD	0
MUS81	GRPEL2	mut	shRNA	24104479	COAD	0
MUS81	CDO1	mut	shRNA	24104479	COAD	0
MUS81	QSOX1	mut	shRNA	24104479	COAD	0
MUS81	CCDC148	mut	shRNA	24104479	COAD	0
MUS81	SH2D3A	mut	shRNA	24104479	COAD	0
MUS81	ECM1	mut	shRNA	24104479	COAD	0
MUS81	C14orf102	mut	shRNA	24104479	COAD	0
MUS81	RASSF5	mut	shRNA	24104479	COAD	0
MUS81	PCGF5	mut	shRNA	24104479	COAD	0
MUS81	ARHGAP29	mut	shRNA	24104479	COAD	0
MUS81	TMIGD2	mut	shRNA	24104479	COAD	0
MUS81	FFAR2	mut	shRNA	24104479	COAD	0
MUS81	BAI2	mut	shRNA	24104479	COAD	1
MUS81	FAM81A	mut	shRNA	24104479	COAD	0
MUS81	WRAP53	mut	shRNA	24104479	COAD	0
MUS81	ITPR1	mut	shRNA	24104479	COAD	0
MUS81	NRG1	mut	shRNA	24104479	COAD	0
MUS81	STRN4	mut	shRNA	24104479	COAD	0
MUS81	UBP1	mut	shRNA	24104479	COAD	0
MUS81	RNF148	mut	shRNA	24104479	COAD	0
MUS81	CX3CL1	mut	shRNA	24104479	COAD	0
MUS81	ELOVL4	mut	shRNA	24104479	COAD	0
MUS81	GFRAL	mut	shRNA	24104479	COAD	0
MUS81	L2HGDH	mut	shRNA	24104479	COAD	0
MUS81	KIF20B	mut	shRNA	24104479	COAD	0
MUS81	CH25H	mut	shRNA	24104479	COAD	0
MUS81	ADAMTS19	mut	shRNA	24104479	COAD	0
MUS81	ARHGEF11	mut	shRNA	24104479	COAD	0
MUS81	NPSR1	mut	shRNA	24104479	COAD	0
MUS81	SLC6A4	mut	shRNA	24104479	COAD	0
MUS81	DNAL1	mut	shRNA	24104479	COAD	0
MUS81	DGKE	mut	shRNA	24104479	COAD	0
MUS81	SRBD1	mut	shRNA	24104479	COAD	1
MUS81	PLSCR2	mut	shRNA	24104479	COAD	0
MUS81	TCL1B	mut	shRNA	24104479	COAD	0
MUS81	IQUB	mut	shRNA	24104479	COAD	0
MUS81	SEMA3E	mut	shRNA	24104479	COAD	0
MUS81	NSUN3	mut	shRNA	24104479	COAD	0
MUS81	ARHGEF4	mut	shRNA	24104479	COAD	0
MUS81	AGBL4	mut	shRNA	24104479	COAD	0
MUS81	MUT	mut	shRNA	24104479	COAD	0
MUS81	VRK1	mut	shRNA	24104479	COAD	0
MUS81	ZRANB2	mut	shRNA	24104479	COAD	1
MUS81	TRMT61B	mut	shRNA	24104479	COAD	0
MUS81	APOBEC3G	mut	shRNA	24104479	COAD	0
MUS81	SYP	mut	shRNA	24104479	COAD	0
MUS81	RAB31	mut	shRNA	24104479	COAD	0
MUS81	TMEM70	mut	shRNA	24104479	COAD	0
MUS81	STK40	mut	shRNA	24104479	COAD	0
MUS81	PAPOLB	mut	shRNA	24104479	COAD	0
MUS81	MCAM	mut	shRNA	24104479	COAD	0
MUS81	ZNF649	mut	shRNA	24104479	COAD	0
MUS81	FOXC1	mut	shRNA	24104479	COAD	0
MUS81	EPN2	mut	shRNA	24104479	COAD	0
MUS81	TRIM43	mut	shRNA	24104479	COAD	0
MUS81	FMOD	mut	shRNA	24104479	COAD	0
MUS81	HIVEP2	mut	shRNA	24104479	COAD	0
MUS81	ZNF746	mut	shRNA	24104479	COAD	0
MUS81	LPHN3	mut	shRNA	24104479	COAD	0
MUS81	GJB3	mut	shRNA	24104479	COAD	0
MUS81	2017-09-09	mut	shRNA	24104479	COAD	0
MUS81	CASS4	mut	shRNA	24104479	COAD	0
MUS81	TTLL1	mut	shRNA	24104479	COAD	0
MUS81	CCKAR	mut	shRNA	24104479	COAD	0
MUS81	OR2C3	mut	shRNA	24104479	COAD	0
MUS81	HMG20A	mut	shRNA	24104479	COAD	0
MUS81	ZNF564	mut	shRNA	24104479	COAD	0
MUS81	MXD1	mut	shRNA	24104479	COAD	1
MUS81	PGBD2	mut	shRNA	24104479	COAD	0
MUS81	SLC2A9	mut	shRNA	24104479	COAD	0
MUS81	TMEFF2	mut	shRNA	24104479	COAD	0
MUS81	COX4I2	mut	shRNA	24104479	COAD	0
MUS81	ANKRD40	mut	shRNA	24104479	COAD	0
MUS81	FAM124B	mut	shRNA	24104479	COAD	0
MUS81	GZMK	mut	shRNA	24104479	COAD	0
MUS81	AURKC	mut	shRNA	24104479	COAD	0
MUS81	ABCA12	mut	shRNA	24104479	COAD	0
MUS81	PGBD1	mut	shRNA	24104479	COAD	0
MUS81	SPOPL	mut	shRNA	24104479	COAD	0
MUS81	DNASE1	mut	shRNA	24104479	COAD	0
MUS81	ABCB11	mut	shRNA	24104479	COAD	0
MUS81	POGK	mut	shRNA	24104479	COAD	0
MUS81	NUMA1	mut	shRNA	24104479	COAD	0
MUS81	ST8SIA2	mut	shRNA	24104479	COAD	0
MUS81	CHRM4	mut	shRNA	24104479	COAD	0
MUS81	TBC1D9B	mut	shRNA	24104479	COAD	0
MUS81	CSMD3	mut	shRNA	24104479	COAD	0
MUS81	IGSF10	mut	shRNA	24104479	COAD	0
MUS81	CSHL1	mut	shRNA	24104479	COAD	0
MUS81	VAPA	mut	shRNA	24104479	COAD	0
MUS81	C16orf73	mut	shRNA	24104479	COAD	0
MUS81	PRR16	mut	shRNA	24104479	COAD	0
MUS81	ZBTB1	mut	shRNA	24104479	COAD	0
MUS81	AP2A2	mut	shRNA	24104479	COAD	1
MUS81	CEP78	mut	shRNA	24104479	COAD	1
MUS81	P2RX7	mut	shRNA	24104479	COAD	0
MUS81	HTRA1	mut	shRNA	24104479	COAD	0
MUS81	OR2T1	mut	shRNA	24104479	COAD	0
MUS81	PRTG	mut	shRNA	24104479	COAD	0
MUS81	STS	mut	shRNA	24104479	COAD	0
MUS81	OR1E2	mut	shRNA	24104479	COAD	0
MUS81	ABCB9	mut	shRNA	24104479	COAD	0
MUS81	ERF	mut	shRNA	24104479	COAD	0
MUS81	RIPK2	mut	shRNA	24104479	COAD	1
MUS81	EIF5B	mut	shRNA	24104479	COAD	1
MUS81	MOSPD1	mut	shRNA	24104479	COAD	0
MUS81	OR1F1	mut	shRNA	24104479	COAD	0
MUS81	TM7SF4	mut	shRNA	24104479	COAD	0
MUS81	EMX1	mut	shRNA	24104479	COAD	0
MUS81	CHRM1	mut	shRNA	24104479	COAD	0
MUS81	POMZP3	mut	shRNA	24104479	COAD	0
MUS81	PPP4R2	mut	shRNA	24104479	COAD	0
MUS81	TRO	mut	shRNA	24104479	COAD	0
MUS81	UBQLN4	mut	shRNA	24104479	COAD	0
MUS81	SYK	mut	shRNA	24104479	COAD	0
MUS81	SMCR8	mut	shRNA	24104479	COAD	0
MUS81	FBXL3	mut	shRNA	24104479	COAD	0
MUS81	RALYL	mut	shRNA	24104479	COAD	0
MUS81	MTMR9	mut	shRNA	24104479	COAD	0
MUS81	FGF21	mut	shRNA	24104479	COAD	0
MUS81	RIPK3	mut	shRNA	24104479	COAD	0
MUS81	LILRA2	mut	shRNA	24104479	COAD	0
MUS81	RANGRF	mut	shRNA	24104479	COAD	0
MUS81	C5orf22	mut	shRNA	24104479	COAD	0
MUS81	DNAJC8	mut	shRNA	24104479	COAD	0
MUS81	DUS3L	mut	shRNA	24104479	COAD	1
MUS81	AIFM1	mut	shRNA	24104479	COAD	0
MUS81	GP1BA	mut	shRNA	24104479	COAD	0
MUS81	C17orf66	mut	shRNA	24104479	COAD	0
MUS81	SETD2	mut	shRNA	24104479	COAD	0
MUS81	COG2	mut	shRNA	24104479	COAD	0
MUS81	TAF6	mut	shRNA	24104479	COAD	0
MUS81	SHANK1	mut	shRNA	24104479	COAD	0
MUS81	HSD17B7P2	mut	shRNA	24104479	COAD	0
MUS81	ST7	mut	shRNA	24104479	COAD	1
MUS81	KIAA0494	mut	shRNA	24104479	COAD	0
MUS81	CYLD	mut	shRNA	24104479	COAD	0
MUS81	CRTAM	mut	shRNA	24104479	COAD	0
MUS81	C7orf46	mut	shRNA	24104479	COAD	0
MUS81	SSPN	mut	shRNA	24104479	COAD	0
MUS81	IL17F	mut	shRNA	24104479	COAD	0
MUS81	SYNE2	mut	shRNA	24104479	COAD	0
MUS81	HOXA1	mut	shRNA	24104479	COAD	0
MUS81	MAEL	mut	shRNA	24104479	COAD	0
MUS81	ACP6	mut	shRNA	24104479	COAD	1
MUS81	DLGAP4	mut	shRNA	24104479	COAD	0
MUS81	APOBEC4	mut	shRNA	24104479	COAD	0
MUS81	GAGE2C	mut	shRNA	24104479	COAD	1
MUS81	SPON2	mut	shRNA	24104479	COAD	0
MUS81	ZFHX3	mut	shRNA	24104479	COAD	0
MUS81	FOXI3	mut	shRNA	24104479	COAD	0
MUS81	C6orf168	mut	shRNA	24104479	COAD	0
MUS81	CLASP1	mut	shRNA	24104479	COAD	0
MUS81	GJA8	mut	shRNA	24104479	COAD	0
MUS81	NALCN	mut	shRNA	24104479	COAD	0
MUS81	PPM1F	mut	shRNA	24104479	COAD	0
MUS81	MARK3	mut	shRNA	24104479	COAD	0
MUS81	SLC36A2	mut	shRNA	24104479	COAD	0
MUS81	SIRPD	mut	shRNA	24104479	COAD	0
MUS81	SLC6A17	mut	shRNA	24104479	COAD	0
MUS81	GPR183	mut	shRNA	24104479	COAD	0
MUS81	ZEB1	mut	shRNA	24104479	COAD	0
MUS81	MAPK13	mut	shRNA	24104479	COAD	0
MUS81	MYOC	mut	shRNA	24104479	COAD	0
MUS81	BAG5	mut	shRNA	24104479	COAD	0
MUS81	IL34	mut	shRNA	24104479	COAD	0
MUS81	BIK	mut	shRNA	24104479	COAD	0
MUS81	MYF6	mut	shRNA	24104479	COAD	0
MUS81	GALNT8	mut	shRNA	24104479	COAD	0
MUS81	SPTB	mut	shRNA	24104479	COAD	0
MUS81	OR5T1	mut	shRNA	24104479	COAD	0
MUS81	ORMDL3	mut	shRNA	24104479	COAD	0
MUS81	ABTB1	mut	shRNA	24104479	COAD	1
MUS81	MEP1B	mut	shRNA	24104479	COAD	0
MUS81	OLAH	mut	shRNA	24104479	COAD	0
MUS81	ZNF417	mut	shRNA	24104479	COAD	0
MUS81	DDX55	mut	shRNA	24104479	COAD	0
MUS81	SLC25A45	mut	shRNA	24104479	COAD	0
MUS81	GALNT13	mut	shRNA	24104479	COAD	0
MUS81	GATS	mut	shRNA	24104479	COAD	0
MUS81	MCOLN3	mut	shRNA	24104479	COAD	0
MUS81	OASL	mut	shRNA	24104479	COAD	0
MUS81	PARP2	mut	shRNA	24104479	COAD	0
MUS81	TNPO2	mut	shRNA	24104479	COAD	0
MUS81	C1orf116	mut	shRNA	24104479	COAD	0
MUS81	EFHB	mut	shRNA	24104479	COAD	0
MUS81	NKAP	mut	shRNA	24104479	COAD	1
MUS81	L3MBTL	mut	shRNA	24104479	COAD	0
MUS81	LDHD	mut	shRNA	24104479	COAD	0
MUS81	NFKBIL2	mut	shRNA	24104479	COAD	0
MUS81	LIMA1	mut	shRNA	24104479	COAD	0
MUS81	DNASE2	mut	shRNA	24104479	COAD	0
MUS81	STEAP2	mut	shRNA	24104479	COAD	0
MUS81	CLCN2	mut	shRNA	24104479	COAD	0
MUS81	NIPAL2	mut	shRNA	24104479	COAD	0
MUS81	GSTA4	mut	shRNA	24104479	COAD	0
MUS81	COL4A3	mut	shRNA	24104479	COAD	0
MUS81	SULT1A1	mut	shRNA	24104479	COAD	0
MUS81	BEND6	mut	shRNA	24104479	COAD	0
MUS81	SEC23A	mut	shRNA	24104479	COAD	0
MUS81	KRT34	mut	shRNA	24104479	COAD	0
MUS81	OSM	mut	shRNA	24104479	COAD	0
MUS81	CAMK2B	mut	shRNA	24104479	COAD	0
MUS81	ZMYND15	mut	shRNA	24104479	COAD	1
MUS81	ABI3	mut	shRNA	24104479	COAD	0
MUS81	HERC2	mut	shRNA	24104479	COAD	0
MUS81	TKTL1	mut	shRNA	24104479	COAD	0
MUS81	HIST1H4A	mut	shRNA	24104479	COAD	0
MUS81	TOE1	mut	shRNA	24104479	COAD	0
MUS81	ASXL1	mut	shRNA	24104479	COAD	1
MUS81	XPNPEP1	mut	shRNA	24104479	COAD	0
MUS81	TRERF1	mut	shRNA	24104479	COAD	0
MUS81	CAPZA3	mut	shRNA	24104479	COAD	0
MUS81	GOLM1	mut	shRNA	24104479	COAD	0
MUS81	FAM135B	mut	shRNA	24104479	COAD	0
MUS81	CDK5RAP3	mut	shRNA	24104479	COAD	0
MUS81	PHIP	mut	shRNA	24104479	COAD	0
MUS81	STK32C	mut	shRNA	24104479	COAD	0
MUS81	KLHL30	mut	shRNA	24104479	COAD	0
MUS81	MDP1	mut	shRNA	24104479	COAD	0
MUS81	PPFIBP1	mut	shRNA	24104479	COAD	0
MUS81	B3GNT7	mut	shRNA	24104479	COAD	0
MUS81	PIM2	mut	shRNA	24104479	COAD	0
MUS81	SH3RF1	mut	shRNA	24104479	COAD	0
MUS81	TEKT2	mut	shRNA	24104479	COAD	0
MUS81	ATOX1	mut	shRNA	24104479	COAD	0
MUS81	PDE2A	mut	shRNA	24104479	COAD	0
MUS81	GRAMD3	mut	shRNA	24104479	COAD	1
MUS81	CTSL3	mut	shRNA	24104479	COAD	0
MUS81	EXD3	mut	shRNA	24104479	COAD	0
MUS81	PPP2R4	mut	shRNA	24104479	COAD	0
MUS81	BEND5	mut	shRNA	24104479	COAD	0
MUS81	EXOC2	mut	shRNA	24104479	COAD	0
MUS81	XRCC4	mut	shRNA	24104479	COAD	0
MUS81	SLCO6A1	mut	shRNA	24104479	COAD	0
MUS81	RREB1	mut	shRNA	24104479	COAD	0
MUS81	PCBP2	mut	shRNA	24104479	COAD	0
MUS81	BTNL8	mut	shRNA	24104479	COAD	0
MUS81	CFH	mut	shRNA	24104479	COAD	0
MUS81	SAE1	mut	shRNA	24104479	COAD	0
MUS81	FTL	mut	shRNA	24104479	COAD	1
MUS81	EGR3	mut	shRNA	24104479	COAD	0
MUS81	CNTLN	mut	shRNA	24104479	COAD	0
MUS81	SEMA3F	mut	shRNA	24104479	COAD	0
MUS81	UBXN8	mut	shRNA	24104479	COAD	0
MUS81	LAMP1	mut	shRNA	24104479	COAD	0
MUS81	GEM	mut	shRNA	24104479	COAD	0
MUS81	GTPBP8	mut	shRNA	24104479	COAD	1
MUS81	BAZ1B	mut	shRNA	24104479	COAD	0
MUS81	ZNF462	mut	shRNA	24104479	COAD	0
MUS81	SLAMF9	mut	shRNA	24104479	COAD	0
MUS81	BRMS1	mut	shRNA	24104479	COAD	0
MUS81	MDM4	mut	shRNA	24104479	COAD	0
MUS81	FAM126A	mut	shRNA	24104479	COAD	0
MUS81	SIT1	mut	shRNA	24104479	COAD	0
MUS81	TBX20	mut	shRNA	24104479	COAD	0
MUS81	KCNA1	mut	shRNA	24104479	COAD	0
MUS81	OR1A2	mut	shRNA	24104479	COAD	0
MUS81	KNG1	mut	shRNA	24104479	COAD	0
MUS81	LPL	mut	shRNA	24104479	COAD	0
MUS81	CCDC28A	mut	shRNA	24104479	COAD	0
MUS81	IFIT1	mut	shRNA	24104479	COAD	0
MUS81	ZMAT5	mut	shRNA	24104479	COAD	0
MUS81	EIF4EBP3	mut	shRNA	24104479	COAD	0
MUS81	DNAJC10	mut	shRNA	24104479	COAD	0
MUS81	FAM190B	mut	shRNA	24104479	COAD	0
MUS81	ZNRF4	mut	shRNA	24104479	COAD	0
MUS81	WDR44	mut	shRNA	24104479	COAD	0
MUS81	RAB6A	mut	shRNA	24104479	COAD	0
MUS81	CYP11B1	mut	shRNA	24104479	COAD	0
MUS81	ME3	mut	shRNA	24104479	COAD	0
MUS81	SIX5	mut	shRNA	24104479	COAD	0
MUS81	NUCB2	mut	shRNA	24104479	COAD	0
MUS81	GLIPR1	mut	shRNA	24104479	COAD	0
MUS81	MKNK1	mut	shRNA	24104479	COAD	0
MUS81	TPM2	mut	shRNA	24104479	COAD	0
MUS81	HIST1H2AH	mut	shRNA	24104479	COAD	0
MUS81	CROT	mut	shRNA	24104479	COAD	0
MUS81	AGBL2	mut	shRNA	24104479	COAD	0
MUS81	CARS2	mut	shRNA	24104479	COAD	1
MUS81	C1D	mut	shRNA	24104479	COAD	0
MUS81	SAP30L	mut	shRNA	24104479	COAD	0
MUS81	CIRBP	mut	shRNA	24104479	COAD	0
MUS81	SLC26A11	mut	shRNA	24104479	COAD	0
MUS81	WDR77	mut	shRNA	24104479	COAD	0
MUS81	ELFN2	mut	shRNA	24104479	COAD	0
MUS81	GPR116	mut	shRNA	24104479	COAD	0
MUS81	PCMTD1	mut	shRNA	24104479	COAD	0
MUS81	MINPP1	mut	shRNA	24104479	COAD	0
MUS81	DMXL1	mut	shRNA	24104479	COAD	0
MUS81	ANKMY2	mut	shRNA	24104479	COAD	0
MUS81	TXNDC3	mut	shRNA	24104479	COAD	0
MUS81	FBXL16	mut	shRNA	24104479	COAD	0
MUS81	MRPL22	mut	shRNA	24104479	COAD	1
MUS81	THAP8	mut	shRNA	24104479	COAD	0
MUS81	VPS26B	mut	shRNA	24104479	COAD	0
MUS81	KCNC2	mut	shRNA	24104479	COAD	0
MUS81	AP3B1	mut	shRNA	24104479	COAD	0
MUS81	ST6GALNAC4	mut	shRNA	24104479	COAD	0
MUS81	KCNMB2	mut	shRNA	24104479	COAD	0
MUS81	ACSL4	mut	shRNA	24104479	COAD	0
MUS81	EIF4E3	mut	shRNA	24104479	COAD	1
MUS81	KDM5A	mut	shRNA	24104479	COAD	0
MUS81	MYOZ2	mut	shRNA	24104479	COAD	0
MUS81	WNT5B	mut	shRNA	24104479	COAD	0
MUS81	STAT3	mut	shRNA	24104479	COAD	0
MUS81	ZBTB40	mut	shRNA	24104479	COAD	0
MUS81	SLC7A6OS	mut	shRNA	24104479	COAD	0
MUS81	CNBP	mut	shRNA	24104479	COAD	0
MUS81	PCP4	mut	shRNA	24104479	COAD	0
MUS81	VPS37B	mut	shRNA	24104479	COAD	0
MUS81	IMPAD1	mut	shRNA	24104479	COAD	0
MUS81	WNK1	mut	shRNA	24104479	COAD	0
MUS81	SLC5A2	mut	shRNA	24104479	COAD	0
MUS81	ANO5	mut	shRNA	24104479	COAD	0
MUS81	RAMP2	mut	shRNA	24104479	COAD	0
MUS81	SNIP1	mut	shRNA	24104479	COAD	0
MUS81	RIN1	mut	shRNA	24104479	COAD	0
MUS81	OSR2	mut	shRNA	24104479	COAD	0
MUS81	NLRP5	mut	shRNA	24104479	COAD	0
MUS81	ZNF17	mut	shRNA	24104479	COAD	1
MUS81	TFDP3	mut	shRNA	24104479	COAD	0
MUS81	APEX2	mut	shRNA	24104479	COAD	0
MUS81	ZNF132	mut	shRNA	24104479	COAD	0
MUS81	IGSF11	mut	shRNA	24104479	COAD	0
MUS81	VSX1	mut	shRNA	24104479	COAD	0
MUS81	THEM5	mut	shRNA	24104479	COAD	0
MUS81	ARL13B	mut	shRNA	24104479	COAD	0
MUS81	TNC	mut	shRNA	24104479	COAD	0
MUS81	ZSCAN22	mut	shRNA	24104479	COAD	0
MUS81	DUSP27	mut	shRNA	24104479	COAD	0
MUS81	TMEM87B	mut	shRNA	24104479	COAD	0
MUS81	FOLH1B	mut	shRNA	24104479	COAD	0
MUS81	CTAGE6	mut	shRNA	24104479	COAD	0
MUS81	TCP10L2	mut	shRNA	24104479	COAD	0
MUS81	C11orf64	mut	shRNA	24104479	COAD	0
MUS81	DVL2	mut	shRNA	24104479	COAD	0
MUS81	FZD2	mut	shRNA	24104479	COAD	1
MUS81	TXNDC6	mut	shRNA	24104479	COAD	0
MUS81	CD40LG	mut	shRNA	24104479	COAD	0
MUS81	HBP1	mut	shRNA	24104479	COAD	0
MUS81	RAB6B	mut	shRNA	24104479	COAD	0
MUS81	RTN4IP1	mut	shRNA	24104479	COAD	0
MUS81	ZNF408	mut	shRNA	24104479	COAD	0
MUS81	EXOC1	mut	shRNA	24104479	COAD	0
MUS81	IL24	mut	shRNA	24104479	COAD	0
MUS81	GUCA1A	mut	shRNA	24104479	COAD	0
MUS81	PSG3	mut	shRNA	24104479	COAD	0
MUS81	NT5C	mut	shRNA	24104479	COAD	1
MUS81	STAM2	mut	shRNA	24104479	COAD	0
MUS81	SFTPC	mut	shRNA	24104479	COAD	0
MUS81	ZBTB22	mut	shRNA	24104479	COAD	0
MUS81	ZNF529	mut	shRNA	24104479	COAD	0
MUS81	GRIN1	mut	shRNA	24104479	COAD	1
MUS81	WDR35	mut	shRNA	24104479	COAD	0
MUS81	AP1S2	mut	shRNA	24104479	COAD	0
MUS81	PTK7	mut	shRNA	24104479	COAD	0
MUS81	ACVR1	mut	shRNA	24104479	COAD	0
MUS81	ACBD6	mut	shRNA	24104479	COAD	0
MUS81	ERAL1	mut	shRNA	24104479	COAD	0
MUS81	ATIC	mut	shRNA	24104479	COAD	0
MUS81	ITSN2	mut	shRNA	24104479	COAD	0
MUS81	CECR1	mut	shRNA	24104479	COAD	0
MUS81	RGMB	mut	shRNA	24104479	COAD	0
MUS81	NECAP1	mut	shRNA	24104479	COAD	0
MUS81	BCL7B	mut	shRNA	24104479	COAD	1
MUS81	NLGN2	mut	shRNA	24104479	COAD	1
MUS81	HORMAD2	mut	shRNA	24104479	COAD	0
MUS81	ZNF710	mut	shRNA	24104479	COAD	0
MUS81	MRPL44	mut	shRNA	24104479	COAD	0
MUS81	RAC3	mut	shRNA	24104479	COAD	0
MUS81	RPAIN	mut	shRNA	24104479	COAD	0
MUS81	TAF4	mut	shRNA	24104479	COAD	0
MUS81	NGFR	mut	shRNA	24104479	COAD	0
MUS81	EEF2K	mut	shRNA	24104479	COAD	0
MUS81	LARP7	mut	shRNA	24104479	COAD	0
MUS81	IGF2BP2	mut	shRNA	24104479	COAD	0
MUS81	TTLL11	mut	shRNA	24104479	COAD	0
MUS81	MSI2	mut	shRNA	24104479	COAD	0
MUS81	ENPP6	mut	shRNA	24104479	COAD	0
MUS81	GRRP1	mut	shRNA	24104479	COAD	0
MUS81	CDR2	mut	shRNA	24104479	COAD	0
MUS81	CYB5A	mut	shRNA	24104479	COAD	0
MUS81	PNN	mut	shRNA	24104479	COAD	0
MUS81	PAX1	mut	shRNA	24104479	COAD	0
MUS81	HSF4	mut	shRNA	24104479	COAD	0
MUS81	CRYGB	mut	shRNA	24104479	COAD	0
MUS81	VAX1	mut	shRNA	24104479	COAD	0
MUS81	ARFRP1	mut	shRNA	24104479	COAD	0
MUS81	RPS6KB2	mut	shRNA	24104479	COAD	0
MUS81	CPT1C	mut	shRNA	24104479	COAD	0
MUS81	SMAD2	mut	shRNA	24104479	COAD	0
MUS81	RAG2	mut	shRNA	24104479	COAD	0
MUS81	RASA2	mut	shRNA	24104479	COAD	0
MUS81	GMIP	mut	shRNA	24104479	COAD	0
MUS81	STXBP2	mut	shRNA	24104479	COAD	0
MUS81	ZP1	mut	shRNA	24104479	COAD	0
MUS81	PTHLH	mut	shRNA	24104479	COAD	0
MUS81	GPR172A	mut	shRNA	24104479	COAD	0
MUS81	PTMS	mut	shRNA	24104479	COAD	0
MUS81	GCET2	mut	shRNA	24104479	COAD	0
MUS81	ADRB2	mut	shRNA	24104479	COAD	0
MUS81	SYNM	mut	shRNA	24104479	COAD	0
MUS81	RNASE9	mut	shRNA	24104479	COAD	0
MUS81	UBE2W	mut	shRNA	24104479	COAD	0
MUS81	BUB3	mut	shRNA	24104479	COAD	1
MUS81	PCDHGA8	mut	shRNA	24104479	COAD	0
MUS81	HHLA2	mut	shRNA	24104479	COAD	0
MUS81	MCPH1	mut	shRNA	24104479	COAD	0
MUS81	C15orf54	mut	shRNA	24104479	COAD	0
MUS81	BNIP3L	mut	shRNA	24104479	COAD	0
MUS81	AGPHD1	mut	shRNA	24104479	COAD	0
MUS81	LEO1	mut	shRNA	24104479	COAD	0
MUS81	IFNGR2	mut	shRNA	24104479	COAD	0
MUS81	ARFIP2	mut	shRNA	24104479	COAD	0
MUS81	TNFAIP6	mut	shRNA	24104479	COAD	0
MUS81	HSF5	mut	shRNA	24104479	COAD	0
MUS81	CDCA7L	mut	shRNA	24104479	COAD	0
MUS81	SUN5	mut	shRNA	24104479	COAD	0
MUS81	MC3R	mut	shRNA	24104479	COAD	0
MUS81	FTH1	mut	shRNA	24104479	COAD	0
MUS81	CYP8B1	mut	shRNA	24104479	COAD	0
MUS81	CCDC77	mut	shRNA	24104479	COAD	0
MUS81	FGA	mut	shRNA	24104479	COAD	0
MUS81	LMNB2	mut	shRNA	24104479	COAD	1
MUS81	LRRC8D	mut	shRNA	24104479	COAD	0
MUS81	ALKBH8	mut	shRNA	24104479	COAD	0
MUS81	ZNF25	mut	shRNA	24104479	COAD	0
MUS81	PCDHGA10	mut	shRNA	24104479	COAD	0
MUS81	ATG12	mut	shRNA	24104479	COAD	0
MUS81	FYN	mut	shRNA	24104479	COAD	0
MUS81	ODAM	mut	shRNA	24104479	COAD	0
MUS81	RAP1GDS1	mut	shRNA	24104479	COAD	0
MUS81	PLN	mut	shRNA	24104479	COAD	0
MUS81	OR51E2	mut	shRNA	24104479	COAD	0
MUS81	PIWIL1	mut	shRNA	24104479	COAD	0
MUS81	PGM2	mut	shRNA	24104479	COAD	0
MUS81	PMP22	mut	shRNA	24104479	COAD	0
MUS81	TNFRSF10A	mut	shRNA	24104479	COAD	0
MUS81	STAB2	mut	shRNA	24104479	COAD	0
MUS81	UBLCP1	mut	shRNA	24104479	COAD	0
MUS81	ACTR2	mut	shRNA	24104479	COAD	0
MUS81	AGTR1	mut	shRNA	24104479	COAD	0
MUS81	PDIA5	mut	shRNA	24104479	COAD	0
MUS81	SMARCAL1	mut	shRNA	24104479	COAD	0
MUS81	BUB1	mut	shRNA	24104479	COAD	1
MUS81	MTRF1L	mut	shRNA	24104479	COAD	0
MUS81	DUSP26	mut	shRNA	24104479	COAD	0
MUS81	ANAPC2	mut	shRNA	24104479	COAD	0
MUS81	RHD	mut	shRNA	24104479	COAD	0
MUS81	SLC38A9	mut	shRNA	24104479	COAD	0
MUS81	ZNF333	mut	shRNA	24104479	COAD	0
MUS81	PLK3	mut	shRNA	24104479	COAD	0
MUS81	TMPRSS13	mut	shRNA	24104479	COAD	0
MUS81	ST6GALNAC2	mut	shRNA	24104479	COAD	0
MUS81	PMM1	mut	shRNA	24104479	COAD	0
MUS81	LPHN2	mut	shRNA	24104479	COAD	0
MUS81	NIN	mut	shRNA	24104479	COAD	0
MUS81	LOXHD1	mut	shRNA	24104479	COAD	0
MUS81	GNAT2	mut	shRNA	24104479	COAD	0
MUS81	DCAF12L1	mut	shRNA	24104479	COAD	0
MUS81	OR7A17	mut	shRNA	24104479	COAD	0
MUS81	PCCB	mut	shRNA	24104479	COAD	0
MUS81	NLRC5	mut	shRNA	24104479	COAD	0
MUS81	HRASLS	mut	shRNA	24104479	COAD	0
MUS81	ZFYVE28	mut	shRNA	24104479	COAD	0
MUS81	ATP6V1B2	mut	shRNA	24104479	COAD	0
MUS81	CEACAM4	mut	shRNA	24104479	COAD	0
MUS81	KLK2	mut	shRNA	24104479	COAD	0
MUS81	CTAG2	mut	shRNA	24104479	COAD	0
MUS81	TUBGCP4	mut	shRNA	24104479	COAD	1
MUS81	SLC9A9	mut	shRNA	24104479	COAD	0
MUS81	UBD	mut	shRNA	24104479	COAD	0
MUS81	PRSS35	mut	shRNA	24104479	COAD	0
MUS81	CSNK1A1	mut	shRNA	24104479	COAD	0
MUS81	TEAD1	mut	shRNA	24104479	COAD	0
MUS81	SIPA1L1	mut	shRNA	24104479	COAD	0
MUS81	ENTPD6	mut	shRNA	24104479	COAD	0
MUS81	ING2	mut	shRNA	24104479	COAD	0
MUS81	MS4A14	mut	shRNA	24104479	COAD	0
MUS81	C5orf36	mut	shRNA	24104479	COAD	0
MUS81	ZNF302	mut	shRNA	24104479	COAD	0
MUS81	FAM69B	mut	shRNA	24104479	COAD	0
MUS81	SFTPD	mut	shRNA	24104479	COAD	0
MUS81	TRDMT1	mut	shRNA	24104479	COAD	0
MUS81	NME6	mut	shRNA	24104479	COAD	0
MUS81	AGT	mut	shRNA	24104479	COAD	0
MUS81	EIF2S1	mut	shRNA	24104479	COAD	0
MUS81	SLCO1A2	mut	shRNA	24104479	COAD	0
MUS81	CCR5	mut	shRNA	24104479	COAD	0
MUS81	FASTK	mut	shRNA	24104479	COAD	0
MUS81	MBP	mut	shRNA	24104479	COAD	1
MUS81	SSH1	mut	shRNA	24104479	COAD	0
MUS81	FGF9	mut	shRNA	24104479	COAD	0
MUS81	PXK	mut	shRNA	24104479	COAD	0
MUS81	DDX27	mut	shRNA	24104479	COAD	0
MUS81	C1orf51	mut	shRNA	24104479	COAD	0
MUS81	PDLIM5	mut	shRNA	24104479	COAD	0
MUS81	YME1L1	mut	shRNA	24104479	COAD	1
MUS81	STK39	mut	shRNA	24104479	COAD	0
MUS81	STOML1	mut	shRNA	24104479	COAD	0
MUS81	TPM3	mut	shRNA	24104479	COAD	0
MUS81	ZFP106	mut	shRNA	24104479	COAD	0
MUS81	TTC35	mut	shRNA	24104479	COAD	0
MUS81	RHBDL1	mut	shRNA	24104479	COAD	0
MUS81	GLIS1	mut	shRNA	24104479	COAD	1
MUS81	GPM6B	mut	shRNA	24104479	COAD	0
MUS81	LTBP1	mut	shRNA	24104479	COAD	0
MUS81	TTLL2	mut	shRNA	24104479	COAD	0
MUS81	IQGAP1	mut	shRNA	24104479	COAD	0
MUS81	WNK4	mut	shRNA	24104479	COAD	0
MUS81	PQLC2	mut	shRNA	24104479	COAD	0
MUS81	ARL2	mut	shRNA	24104479	COAD	0
MUS81	BTF3	mut	shRNA	24104479	COAD	0
MUS81	PSTPIP2	mut	shRNA	24104479	COAD	0
MUS81	KCNE1	mut	shRNA	24104479	COAD	0
MUS81	DUSP5	mut	shRNA	24104479	COAD	0
MUS81	SUPT5H	mut	shRNA	24104479	COAD	1
MUS81	MT1E	mut	shRNA	24104479	COAD	0
MUS81	SPG7	mut	shRNA	24104479	COAD	0
MUS81	GOLPH3	mut	shRNA	24104479	COAD	0
MUS81	ATP5C1	mut	shRNA	24104479	COAD	0
MUS81	KCNH8	mut	shRNA	24104479	COAD	0
MUS81	ATP1B2	mut	shRNA	24104479	COAD	0
MUS81	PCDHB15	mut	shRNA	24104479	COAD	0
MUS81	CACNG8	mut	shRNA	24104479	COAD	0
MUS81	EMB	mut	shRNA	24104479	COAD	0
MUS81	ZNF597	mut	shRNA	24104479	COAD	0
MUS81	GALNT7	mut	shRNA	24104479	COAD	0
MUS81	GPR37	mut	shRNA	24104479	COAD	0
MUS81	ACER1	mut	shRNA	24104479	COAD	0
MUS81	XRN1	mut	shRNA	24104479	COAD	0
MUS81	SLC22A20	mut	shRNA	24104479	COAD	0
MUS81	TXNRD2	mut	shRNA	24104479	COAD	0
MUS81	ADRA2C	mut	shRNA	24104479	COAD	0
MUS81	RNH1	mut	shRNA	24104479	COAD	0
MUS81	LCK	mut	shRNA	24104479	COAD	0
MUS81	FZD9	mut	shRNA	24104479	COAD	0
MUS81	ZNF839	mut	shRNA	24104479	COAD	0
MUS81	MPP7	mut	shRNA	24104479	COAD	0
MUS81	ZIC1	mut	shRNA	24104479	COAD	0
MUS81	CD160	mut	shRNA	24104479	COAD	0
MUS81	SERPINA4	mut	shRNA	24104479	COAD	0
MUS81	FSCN2	mut	shRNA	24104479	COAD	0
MUS81	AQP9	mut	shRNA	24104479	COAD	0
MUS81	C9orf6	mut	shRNA	24104479	COAD	0
MUS81	AMN	mut	shRNA	24104479	COAD	0
MUS81	SPINK1	mut	shRNA	24104479	COAD	0
MUS81	BAZ1A	mut	shRNA	24104479	COAD	1
MUS81	C2CD2L	mut	shRNA	24104479	COAD	1
MUS81	CAND1	mut	shRNA	24104479	COAD	0
MUS81	PTPRN2	mut	shRNA	24104479	COAD	0
MUS81	SCG3	mut	shRNA	24104479	COAD	0
MUS81	NDUFS7	mut	shRNA	24104479	COAD	0
MUS81	HTR2A	mut	shRNA	24104479	COAD	0
MUS81	TUBD1	mut	shRNA	24104479	COAD	0
MUS81	CLP1	mut	shRNA	24104479	COAD	0
MUS81	LRRC50	mut	shRNA	24104479	COAD	0
MUS81	DGUOK	mut	shRNA	24104479	COAD	0
MUS81	ZNF280A	mut	shRNA	24104479	COAD	0
MUS81	SOD2	mut	shRNA	24104479	COAD	0
MUS81	SLC25A15	mut	shRNA	24104479	COAD	1
MUS81	BCS1L	mut	shRNA	24104479	COAD	0
MUS81	BTC	mut	shRNA	24104479	COAD	0
MUS81	RSPO2	mut	shRNA	24104479	COAD	0
MUS81	RBP2	mut	shRNA	24104479	COAD	0
MUS81	WWOX	mut	shRNA	24104479	COAD	0
MUS81	CLEC4G	mut	shRNA	24104479	COAD	0
MUS81	LANCL3	mut	shRNA	24104479	COAD	0
MUS81	GALNT9	mut	shRNA	24104479	COAD	0
MUS81	STRAP	mut	shRNA	24104479	COAD	0
MUS81	ASB17	mut	shRNA	24104479	COAD	0
MUS81	LPAR4	mut	shRNA	24104479	COAD	0
MUS81	FPGT	mut	shRNA	24104479	COAD	0
MUS81	CD101	mut	shRNA	24104479	COAD	0
MUS81	H2BFWT	mut	shRNA	24104479	COAD	0
MUS81	PLEKHG3	mut	shRNA	24104479	COAD	0
MUS81	RBP5	mut	shRNA	24104479	COAD	0
MUS81	SPINK4	mut	shRNA	24104479	COAD	0
MUS81	C12orf52	mut	shRNA	24104479	COAD	0
MUS81	C20orf103	mut	shRNA	24104479	COAD	0
MUS81	PCDHGA5	mut	shRNA	24104479	COAD	0
MUS81	SLC45A2	mut	shRNA	24104479	COAD	0
MUS81	B3GAT3	mut	shRNA	24104479	COAD	0
MUS81	HPS6	mut	shRNA	24104479	COAD	0
MUS81	TRIM3	mut	shRNA	24104479	COAD	0
MUS81	HBS1L	mut	shRNA	24104479	COAD	0
MUS81	UFC1	mut	shRNA	24104479	COAD	1
MUS81	FABP1	mut	shRNA	24104479	COAD	0
MUS81	HS3ST3A1	mut	shRNA	24104479	COAD	0
MUS81	DAPL1	mut	shRNA	24104479	COAD	0
MUS81	SH2D2A	mut	shRNA	24104479	COAD	0
MUS81	SYVN1	mut	shRNA	24104479	COAD	0
MUS81	SERPINI1	mut	shRNA	24104479	COAD	0
MUS81	TCEB1	mut	shRNA	24104479	COAD	0
MUS81	PTDSS1	mut	shRNA	24104479	COAD	0
MUS81	ODF2L	mut	shRNA	24104479	COAD	1
MUS81	LTBP2	mut	shRNA	24104479	COAD	0
MUS81	CCDC87	mut	shRNA	24104479	COAD	0
MUS81	PARD3B	mut	shRNA	24104479	COAD	0
MUS81	MAPK7	mut	shRNA	24104479	COAD	0
MUS81	KCTD8	mut	shRNA	24104479	COAD	0
MUS81	C7orf36	mut	shRNA	24104479	COAD	0
MUS81	DDX52	mut	shRNA	24104479	COAD	1
MUS81	AOX1	mut	shRNA	24104479	COAD	0
MUS81	RBBP9	mut	shRNA	24104479	COAD	0
MUS81	SMC4	mut	shRNA	24104479	COAD	0
MUS81	HIST1H3D	mut	shRNA	24104479	COAD	0
MUS81	TBC1D23	mut	shRNA	24104479	COAD	0
MUS81	AIF1	mut	shRNA	24104479	COAD	0
MUS81	ITGAL	mut	shRNA	24104479	COAD	0
MUS81	ISM2	mut	shRNA	24104479	COAD	0
MUS81	PRB1	mut	shRNA	24104479	COAD	0
MUS81	FOS	mut	shRNA	24104479	COAD	0
MUS81	SLAMF1	mut	shRNA	24104479	COAD	0
MUS81	FAM165B	mut	shRNA	24104479	COAD	0
MUS81	DAAM1	mut	shRNA	24104479	COAD	0
MUS81	DUSP9	mut	shRNA	24104479	COAD	0
MUS81	SV2B	mut	shRNA	24104479	COAD	0
MUS81	NRD1	mut	shRNA	24104479	COAD	0
MUS81	S1PR2	mut	shRNA	24104479	COAD	1
MUS81	PCDHAC2	mut	shRNA	24104479	COAD	0
MUS81	UBE3A	mut	shRNA	24104479	COAD	0
MUS81	PFKL	mut	shRNA	24104479	COAD	0
MUS81	LIPH	mut	shRNA	24104479	COAD	0
MUS81	BRD2	mut	shRNA	24104479	COAD	0
MUS81	FANCD2	mut	shRNA	24104479	COAD	1
MUS81	MRPL30	mut	shRNA	24104479	COAD	0
MUS81	ARMCX5	mut	shRNA	24104479	COAD	0
MUS81	ATP5D	mut	shRNA	24104479	COAD	0
MUS81	GRN	mut	shRNA	24104479	COAD	0
MUS81	SLC16A13	mut	shRNA	24104479	COAD	0
MUS81	PRKCH	mut	shRNA	24104479	COAD	0
MUS81	ATL1	mut	shRNA	24104479	COAD	0
MUS81	CREBL2	mut	shRNA	24104479	COAD	0
MUS81	TOX	mut	shRNA	24104479	COAD	0
MUS81	B4GALT4	mut	shRNA	24104479	COAD	0
MUS81	SNX11	mut	shRNA	24104479	COAD	0
MUS81	UBE4A	mut	shRNA	24104479	COAD	0
MUS81	DAND5	mut	shRNA	24104479	COAD	0
MUS81	LRIG1	mut	shRNA	24104479	COAD	0
MUS81	LPP	mut	shRNA	24104479	COAD	0
MUS81	MLLT3	mut	shRNA	24104479	COAD	0
MUS81	PSKH2	mut	shRNA	24104479	COAD	0
MUS81	PCDHGA12	mut	shRNA	24104479	COAD	0
MUS81	CYTH2	mut	shRNA	24104479	COAD	0
MUS81	ITIH3	mut	shRNA	24104479	COAD	0
MUS81	RNF39	mut	shRNA	24104479	COAD	0
MUS81	PLB1	mut	shRNA	24104479	COAD	0
MUS81	TCL1A	mut	shRNA	24104479	COAD	0
MUS81	RTEL1	mut	shRNA	24104479	COAD	0
MUS81	POLDIP2	mut	shRNA	24104479	COAD	0
MUS81	BRMS1L	mut	shRNA	24104479	COAD	0
MUS81	ZNF626	mut	shRNA	24104479	COAD	0
MUS81	REL	mut	shRNA	24104479	COAD	0
MUS81	TNIP2	mut	shRNA	24104479	COAD	0
MUS81	ADAM33	mut	shRNA	24104479	COAD	0
MUS81	CTNNA3	mut	shRNA	24104479	COAD	0
MUS81	FUNDC1	mut	shRNA	24104479	COAD	0
MUS81	ZSCAN16	mut	shRNA	24104479	COAD	0
MUS81	POMGNT1	mut	shRNA	24104479	COAD	0
MUS81	DONSON	mut	shRNA	24104479	COAD	0
MUS81	C2orf71	mut	shRNA	24104479	COAD	0
MUS81	FOLR2	mut	shRNA	24104479	COAD	0
MUS81	ATAD3B	mut	shRNA	24104479	COAD	0
MUS81	MAP3K4	mut	shRNA	24104479	COAD	0
MUS81	CSNK2A2	mut	shRNA	24104479	COAD	0
MUS81	CHST12	mut	shRNA	24104479	COAD	1
MUS81	DAPK3	mut	shRNA	24104479	COAD	0
MUS81	FRZB	mut	shRNA	24104479	COAD	0
MUS81	TNKS2	mut	shRNA	24104479	COAD	0
MUS81	ZNF195	mut	shRNA	24104479	COAD	0
MUS81	KLF3	mut	shRNA	24104479	COAD	0
MUS81	ARSG	mut	shRNA	24104479	COAD	0
MUS81	MTR	mut	shRNA	24104479	COAD	0
MUS81	RAMP1	mut	shRNA	24104479	COAD	1
MUS81	MTA1	mut	shRNA	24104479	COAD	0
MUS81	ESRRG	mut	shRNA	24104479	COAD	0
MUS81	SLC46A1	mut	shRNA	24104479	COAD	0
MUS81	OR6B3	mut	shRNA	24104479	COAD	0
MUS81	ADCK2	mut	shRNA	24104479	COAD	0
MUS81	DUS1L	mut	shRNA	24104479	COAD	0
MUS81	EHD2	mut	shRNA	24104479	COAD	1
MUS81	IFNA17	mut	shRNA	24104479	COAD	0
MUS81	CLIC3	mut	shRNA	24104479	COAD	0
MUS81	LMNA	mut	shRNA	24104479	COAD	0
MUS81	DST	mut	shRNA	24104479	COAD	0
MUS81	RCVRN	mut	shRNA	24104479	COAD	0
MUS81	MATN3	mut	shRNA	24104479	COAD	0
MUS81	ANKK1	mut	shRNA	24104479	COAD	0
MUS81	PLDN	mut	shRNA	24104479	COAD	0
MUS81	CAMLG	mut	shRNA	24104479	COAD	0
MUS81	MTFMT	mut	shRNA	24104479	COAD	0
MUS81	SETD7	mut	shRNA	24104479	COAD	0
MUS81	KIF20A	mut	shRNA	24104479	COAD	1
MUS81	IMPDH1	mut	shRNA	24104479	COAD	0
MUS81	CPB1	mut	shRNA	24104479	COAD	0
MUS81	C5orf40	mut	shRNA	24104479	COAD	0
MUS81	PTP4A1	mut	shRNA	24104479	COAD	1
MUS81	KRT38	mut	shRNA	24104479	COAD	0
MUS81	H6PD	mut	shRNA	24104479	COAD	0
MUS81	RB1	mut	shRNA	24104479	COAD	0
MUS81	RUFY1	mut	shRNA	24104479	COAD	0
MUS81	KCNK12	mut	shRNA	24104479	COAD	0
MUS81	ZNF75D	mut	shRNA	24104479	COAD	0
MUS81	MAFA	mut	shRNA	24104479	COAD	0
MUS81	CHCHD7	mut	shRNA	24104479	COAD	0
MUS81	SCN11A	mut	shRNA	24104479	COAD	0
MUS81	CCT2	mut	shRNA	24104479	COAD	0
MUS81	C12orf44	mut	shRNA	24104479	COAD	0
MUS81	MARK1	mut	shRNA	24104479	COAD	1
MUS81	A1CF	mut	shRNA	24104479	COAD	0
MUS81	KLHL31	mut	shRNA	24104479	COAD	0
MUS81	SCNN1B	mut	shRNA	24104479	COAD	0
MUS81	HSD11B1	mut	shRNA	24104479	COAD	0
MUS81	SERPINA1	mut	shRNA	24104479	COAD	0
MUS81	CTTN	mut	shRNA	24104479	COAD	0
MUS81	MRGPRX4	mut	shRNA	24104479	COAD	0
MUS81	PPYR1	mut	shRNA	24104479	COAD	0
MUS81	ACOX1	mut	shRNA	24104479	COAD	0
MUS81	C1orf55	mut	shRNA	24104479	COAD	0
MUS81	PAQR7	mut	shRNA	24104479	COAD	0
MUS81	ADARB2	mut	shRNA	24104479	COAD	0
MUS81	CDKL1	mut	shRNA	24104479	COAD	0
MUS81	DIRAS1	mut	shRNA	24104479	COAD	0
MUS81	XPC	mut	shRNA	24104479	COAD	0
MUS81	STRN	mut	shRNA	24104479	COAD	0
MUS81	FAM175A	mut	shRNA	24104479	COAD	0
MUS81	BACE1	mut	shRNA	24104479	COAD	0
MUS81	RNF113A	mut	shRNA	24104479	COAD	0
MUS81	SFRS13B	mut	shRNA	24104479	COAD	0
MUS81	SRD5A1	mut	shRNA	24104479	COAD	0
MUS81	TFAP2A	mut	shRNA	24104479	COAD	0
MUS81	SLC28A1	mut	shRNA	24104479	COAD	0
MUS81	NIPAL3	mut	shRNA	24104479	COAD	0
MUS81	CCDC59	mut	shRNA	24104479	COAD	0
MUS81	PRSS50	mut	shRNA	24104479	COAD	0
MUS81	ZNF235	mut	shRNA	24104479	COAD	0
MUS81	TBC1D3C	mut	shRNA	24104479	COAD	0
MUS81	PAQR3	mut	shRNA	24104479	COAD	0
MUS81	LUM	mut	shRNA	24104479	COAD	0
MUS81	SESN2	mut	shRNA	24104479	COAD	0
MUS81	WWC2	mut	shRNA	24104479	COAD	0
MUS81	ENGASE	mut	shRNA	24104479	COAD	0
MUS81	ZNF211	mut	shRNA	24104479	COAD	0
MUS81	WDR24	mut	shRNA	24104479	COAD	0
MUS81	ST6GALNAC1	mut	shRNA	24104479	COAD	0
MUS81	FOXD1	mut	shRNA	24104479	COAD	0
MUS81	ZNF219	mut	shRNA	24104479	COAD	0
MUS81	PPP1CA	mut	shRNA	24104479	COAD	0
MUS81	PFKFB1	mut	shRNA	24104479	COAD	0
MUS81	H1FOO	mut	shRNA	24104479	COAD	0
MUS81	PKNOX1	mut	shRNA	24104479	COAD	0
MUS81	ODF2	mut	shRNA	24104479	COAD	0
MUS81	C13orf18	mut	shRNA	24104479	COAD	0
MUS81	NFKBIB	mut	shRNA	24104479	COAD	0
MUS81	LAIR1	mut	shRNA	24104479	COAD	0
MUS81	CATSPER3	mut	shRNA	24104479	COAD	0
MUS81	2017-03-09	mut	shRNA	24104479	COAD	0
MUS81	PAQR5	mut	shRNA	24104479	COAD	0
MUS81	CYP1A1	mut	shRNA	24104479	COAD	0
MUS81	AMMECR1	mut	shRNA	24104479	COAD	0
MUS81	OMG	mut	shRNA	24104479	COAD	0
MUS81	CPSF4	mut	shRNA	24104479	COAD	1
MUS81	BBS7	mut	shRNA	24104479	COAD	0
MUS81	AZI2	mut	shRNA	24104479	COAD	0
MUS81	TWF1	mut	shRNA	24104479	COAD	0
MUS81	MDFI	mut	shRNA	24104479	COAD	1
MUS81	TBL1XR1	mut	shRNA	24104479	COAD	0
MUS81	CEP70	mut	shRNA	24104479	COAD	0
MUS81	RIT2	mut	shRNA	24104479	COAD	0
MUS81	SFRS12IP1	mut	shRNA	24104479	COAD	0
MUS81	VPS54	mut	shRNA	24104479	COAD	0
MUS81	C9	mut	shRNA	24104479	COAD	0
MUS81	HGFAC	mut	shRNA	24104479	COAD	0
MUS81	ZNF155	mut	shRNA	24104479	COAD	0
MUS81	ACADVL	mut	shRNA	24104479	COAD	1
MUS81	HN1L	mut	shRNA	24104479	COAD	0
MUS81	ACAT1	mut	shRNA	24104479	COAD	0
MUS81	MAPK6	mut	shRNA	24104479	COAD	0
MUS81	FAM82A1	mut	shRNA	24104479	COAD	0
MUS81	NFATC3	mut	shRNA	24104479	COAD	0
MUS81	FDFT1	mut	shRNA	24104479	COAD	0
MUS81	MPV17L	mut	shRNA	24104479	COAD	0
MUS81	COASY	mut	shRNA	24104479	COAD	0
MUS81	RABEPK	mut	shRNA	24104479	COAD	0
MUS81	CHD8	mut	shRNA	24104479	COAD	0
MUS81	MS4A7	mut	shRNA	24104479	COAD	0
MUS81	AARS	mut	shRNA	24104479	COAD	0
MUS81	NPAS3	mut	shRNA	24104479	COAD	0
MUS81	SNAP29	mut	shRNA	24104479	COAD	0
MUS81	NCOA5	mut	shRNA	24104479	COAD	0
MUS81	TAS2R5	mut	shRNA	24104479	COAD	0
MUS81	FAM38B	mut	shRNA	24104479	COAD	0
MUS81	ADCK5	mut	shRNA	24104479	COAD	0
MUS81	PCDH1	mut	shRNA	24104479	COAD	0
MUS81	FBXW8	mut	shRNA	24104479	COAD	0
MUS81	VIPR2	mut	shRNA	24104479	COAD	0
MUS81	GSG1	mut	shRNA	24104479	COAD	0
MUS81	SCML1	mut	shRNA	24104479	COAD	0
MUS81	MARS	mut	shRNA	24104479	COAD	0
MUS81	GPC1	mut	shRNA	24104479	COAD	1
MUS81	DYNLRB1	mut	shRNA	24104479	COAD	0
MUS81	KIF5A	mut	shRNA	24104479	COAD	0
MUS81	EIF2C1	mut	shRNA	24104479	COAD	0
MUS81	DAZL	mut	shRNA	24104479	COAD	0
MUS81	SETD3	mut	shRNA	24104479	COAD	0
MUS81	OR52A1	mut	shRNA	24104479	COAD	0
MUS81	BIRC7	mut	shRNA	24104479	COAD	0
MUS81	CD93	mut	shRNA	24104479	COAD	0
MUS81	HMGB3	mut	shRNA	24104479	COAD	0
MUS81	E2F2	mut	shRNA	24104479	COAD	0
MUS81	PPP1R15A	mut	shRNA	24104479	COAD	0
MUS81	CTHRC1	mut	shRNA	24104479	COAD	0
MUS81	MXRA7	mut	shRNA	24104479	COAD	0
MUS81	KREMEN1	mut	shRNA	24104479	COAD	0
MUS81	SLC25A36	mut	shRNA	24104479	COAD	0
MUS81	DGAT2L6	mut	shRNA	24104479	COAD	0
MUS81	TLR4	mut	shRNA	24104479	COAD	0
MUS81	ETV4	mut	shRNA	24104479	COAD	0
MUS81	AQP11	mut	shRNA	24104479	COAD	0
MUS81	CBLN2	mut	shRNA	24104479	COAD	0
MUS81	CNP	mut	shRNA	24104479	COAD	0
MUS81	SMTNL2	mut	shRNA	24104479	COAD	1
MUS81	HMGN2	mut	shRNA	24104479	COAD	0
MUS81	MAP3K14	mut	shRNA	24104479	COAD	0
MUS81	RAD18	mut	shRNA	24104479	COAD	0
MUS81	CA7	mut	shRNA	24104479	COAD	0
MUS81	UACA	mut	shRNA	24104479	COAD	0
MUS81	SLC25A30	mut	shRNA	24104479	COAD	0
MUS81	COL5A1	mut	shRNA	24104479	COAD	0
MUS81	TLR5	mut	shRNA	24104479	COAD	0
MUS81	HIST1H1B	mut	shRNA	24104479	COAD	0
MUS81	DDX19B	mut	shRNA	24104479	COAD	0
MUS81	PLA2G2A	mut	shRNA	24104479	COAD	0
MUS81	CORO1B	mut	shRNA	24104479	COAD	0
MUS81	MRPL24	mut	shRNA	24104479	COAD	0
MUS81	OSGEPL1	mut	shRNA	24104479	COAD	0
MUS81	PTPRG	mut	shRNA	24104479	COAD	0
MUS81	EPHB3	mut	shRNA	24104479	COAD	0
MUS81	PEX11B	mut	shRNA	24104479	COAD	0
MUS81	SORCS3	mut	shRNA	24104479	COAD	0
MUS81	PPP1R12C	mut	shRNA	24104479	COAD	0
MUS81	MUC17	mut	shRNA	24104479	COAD	0
MUS81	SPAG5	mut	shRNA	24104479	COAD	0
MUS81	ST3GAL2	mut	shRNA	24104479	COAD	0
MUS81	ZNF133	mut	shRNA	24104479	COAD	1
MUS81	STXBP1	mut	shRNA	24104479	COAD	0
MUS81	ANTXR2	mut	shRNA	24104479	COAD	0
MUS81	RFX6	mut	shRNA	24104479	COAD	0
MUS81	PHLDA1	mut	shRNA	24104479	COAD	0
MUS81	C10orf27	mut	shRNA	24104479	COAD	0
MUS81	GBP2	mut	shRNA	24104479	COAD	0
MUS81	BDH2	mut	shRNA	24104479	COAD	0
MUS81	S100G	mut	shRNA	24104479	COAD	0
MUS81	TNPO1	mut	shRNA	24104479	COAD	0
MUS81	ZNF555	mut	shRNA	24104479	COAD	0
MUS81	TNNI2	mut	shRNA	24104479	COAD	0
MUS81	FAM8A1	mut	shRNA	24104479	COAD	0
MUS81	SLIT3	mut	shRNA	24104479	COAD	0
MUS81	RASGEF1A	mut	shRNA	24104479	COAD	0
MUS81	HM13	mut	shRNA	24104479	COAD	0
MUS81	KCNQ5	mut	shRNA	24104479	COAD	0
MUS81	C18orf25	mut	shRNA	24104479	COAD	0
MUS81	DIO2	mut	shRNA	24104479	COAD	0
MUS81	DCPS	mut	shRNA	24104479	COAD	0
MUS81	MMP13	mut	shRNA	24104479	COAD	0
MUS81	S100A6	mut	shRNA	24104479	COAD	0
MUS81	RENBP	mut	shRNA	24104479	COAD	0
MUS81	PROKR1	mut	shRNA	24104479	COAD	0
MUS81	PRAMEF18	mut	shRNA	24104479	COAD	0
MUS81	H2AFB1	mut	shRNA	24104479	COAD	0
MUS81	LANCL1	mut	shRNA	24104479	COAD	1
MUS81	APP	mut	shRNA	24104479	COAD	0
MUS81	SCGB2A1	mut	shRNA	24104479	COAD	0
MUS81	TCEAL4	mut	shRNA	24104479	COAD	0
MUS81	ACTL9	mut	shRNA	24104479	COAD	0
MUS81	GFAP	mut	shRNA	24104479	COAD	0
MUS81	BAT5	mut	shRNA	24104479	COAD	0
MUS81	FAM154B	mut	shRNA	24104479	COAD	0
MUS81	RANBP3L	mut	shRNA	24104479	COAD	0
MUS81	CEL	mut	shRNA	24104479	COAD	0
MUS81	NDUFAF2	mut	shRNA	24104479	COAD	0
MUS81	C1orf183	mut	shRNA	24104479	COAD	0
MUS81	FAM182A	mut	shRNA	24104479	COAD	0
MUS81	CCDC6	mut	shRNA	24104479	COAD	0
MUS81	CLCN6	mut	shRNA	24104479	COAD	0
MUS81	GABRA3	mut	shRNA	24104479	COAD	0
MUS81	AGXT2	mut	shRNA	24104479	COAD	0
MUS81	NFIX	mut	shRNA	24104479	COAD	1
MUS81	TACR2	mut	shRNA	24104479	COAD	0
MUS81	GALNTL1	mut	shRNA	24104479	COAD	0
MUS81	KCNA7	mut	shRNA	24104479	COAD	0
MUS81	CXCL2	mut	shRNA	24104479	COAD	0
MUS81	HSPA14	mut	shRNA	24104479	COAD	0
MUS81	CPNE6	mut	shRNA	24104479	COAD	0
MUS81	OGN	mut	shRNA	24104479	COAD	0
MUS81	CAPN9	mut	shRNA	24104479	COAD	0
MUS81	TMX3	mut	shRNA	24104479	COAD	0
MUS81	POU6F1	mut	shRNA	24104479	COAD	0
MUS81	COL4A2	mut	shRNA	24104479	COAD	0
MUS81	TXNL4B	mut	shRNA	24104479	COAD	0
MUS81	C14orf39	mut	shRNA	24104479	COAD	0
MUS81	EPB49	mut	shRNA	24104479	COAD	0
MUS81	HERC2P2	mut	shRNA	24104479	COAD	0
MUS81	AKT3	mut	shRNA	24104479	COAD	0
MUS81	GHRL	mut	shRNA	24104479	COAD	0
MUS81	COL6A3	mut	shRNA	24104479	COAD	0
MUS81	C5orf15	mut	shRNA	24104479	COAD	0
MUS81	TUBB2C	mut	shRNA	24104479	COAD	0
MUS81	ORAOV1	mut	shRNA	24104479	COAD	0
MUS81	EAPP	mut	shRNA	24104479	COAD	0
MUS81	ALPI	mut	shRNA	24104479	COAD	0
MUS81	CNGB3	mut	shRNA	24104479	COAD	0
MUS81	EPM2AIP1	mut	shRNA	24104479	COAD	0
MUS81	SAFB	mut	shRNA	24104479	COAD	0
MUS81	MGAT4B	mut	shRNA	24104479	COAD	0
MUS81	HIST1H2AB	mut	shRNA	24104479	COAD	0
MUS81	HECTD3	mut	shRNA	24104479	COAD	0
MUS81	C20orf4	mut	shRNA	24104479	COAD	0
MUS81	SRPR	mut	shRNA	24104479	COAD	0
MUS81	OXCT2	mut	shRNA	24104479	COAD	0
MUS81	GLO1	mut	shRNA	24104479	COAD	0
MUS81	ZNF540	mut	shRNA	24104479	COAD	0
MUS81	KIAA0776	mut	shRNA	24104479	COAD	0
MUS81	NAPB	mut	shRNA	24104479	COAD	1
MUS81	CYP11B2	mut	shRNA	24104479	COAD	0
MUS81	ZNF225	mut	shRNA	24104479	COAD	0
MUS81	SLC2A2	mut	shRNA	24104479	COAD	0
MUS81	XKR4	mut	shRNA	24104479	COAD	0
MUS81	TGIF2LX	mut	shRNA	24104479	COAD	0
MUS81	TCHP	mut	shRNA	24104479	COAD	0
MUS81	ZNF549	mut	shRNA	24104479	COAD	0
MUS81	MB	mut	shRNA	24104479	COAD	0
MUS81	ETV7	mut	shRNA	24104479	COAD	0
MUS81	NUDT2	mut	shRNA	24104479	COAD	0
MUS81	CLASP2	mut	shRNA	24104479	COAD	0
MUS81	LMTK2	mut	shRNA	24104479	COAD	0
MUS81	WWTR1	mut	shRNA	24104479	COAD	0
MUS81	RANBP6	mut	shRNA	24104479	COAD	0
MUS81	MCRS1	mut	shRNA	24104479	COAD	0
MUS81	BRSK2	mut	shRNA	24104479	COAD	0
MUS81	RGR	mut	shRNA	24104479	COAD	0
MUS81	SERPINB13	mut	shRNA	24104479	COAD	0
MUS81	SLITRK5	mut	shRNA	24104479	COAD	0
MUS81	MDH1B	mut	shRNA	24104479	COAD	0
MUS81	SLU7	mut	shRNA	24104479	COAD	1
MUS81	HSPA4	mut	shRNA	24104479	COAD	0
MUS81	MMEL1	mut	shRNA	24104479	COAD	0
MUS81	C6orf136	mut	shRNA	24104479	COAD	0
MUS81	CDC42SE1	mut	shRNA	24104479	COAD	0
MUS81	LY6G5B	mut	shRNA	24104479	COAD	0
MUS81	DLAT	mut	shRNA	24104479	COAD	0
MUS81	GOLGA5	mut	shRNA	24104479	COAD	0
MUS81	SEMA4G	mut	shRNA	24104479	COAD	0
MUS81	EBF2	mut	shRNA	24104479	COAD	0
MUS81	GPR128	mut	shRNA	24104479	COAD	0
MUS81	TRA2A	mut	shRNA	24104479	COAD	0
MUS81	RABIF	mut	shRNA	24104479	COAD	0
MUS81	ZNRD1	mut	shRNA	24104479	COAD	0
MUS81	GALNT1	mut	shRNA	24104479	COAD	0
MUS81	PRDM11	mut	shRNA	24104479	COAD	0
MUS81	C3	mut	shRNA	24104479	COAD	0
MUS81	AFMID	mut	shRNA	24104479	COAD	0
MUS81	SLC25A28	mut	shRNA	24104479	COAD	0
MUS81	NDST2	mut	shRNA	24104479	COAD	0
MUS81	CARD18	mut	shRNA	24104479	COAD	0
[truncated: 152,709 more rows]
