# Supplementary material for: Harnessing synthetic lethality to predict the response to cancer treatment
Source: Nat Commun. 2018 Jun 29;9:2546. doi: 10.1038/s41467-018-04647-1 (PMC6026173; doi:10.1038/s41467-018-04647-1)
Supplement: Supplementary file 5 — Supplementary Data 2 [file 41467_2018_4647_MOESM5_ESM.xlsx]

## Sheet: Sheet1
Supplementary Data 2. Significant overlap between experimentally identified and inferred SL interactions
	Experimentally identified SL pairs	Inferred SL pairs	overlap	hepergeometric P
ISLE	4252*	16371901	607 (14.2%)	1.44e-28
Wang et al (Cell 2017)	65	44	8 (18%)	2.72e-14
* We used the subset of experimentally identified SL interactions involving strict inactivations (excluding the pairs between genes involved with amplification or activating mutation such as MYC and KRAS from the initial 6,033 pairs).
