# Supplementary material for: Harnessing synthetic lethality to predict the response to cancer treatment
Source: Nat Commun. 2018 Jun 29;9:2546. doi: 10.1038/s41467-018-04647-1 (PMC6026173; doi:10.1038/s41467-018-04647-1)
Supplement: Supplementary file 6 — Supplementary Data 3 [file 41467_2018_4647_MOESM6_ESM.xlsx]

## Sheet: Sheet1
Supplementary Data 3. Fraction of initial pool of candidate SL pairs that pass each step of ISLE
	Total	Under-representation		Survival-impact		Phylogenetic
		Count	(% of the initial SL candidate pool)	Count	(% of the previous step)	Count	(%)
Experimentally identified SL pairs	4252	314	0.0738476	9	0.0286624	4	0.444444
Inferred SL pairs	16371901	437553	0.0267259	57651	0.131758	21531	0.373471
SL combined	16375526	1505570	0.0919403	57656	0.0382951	21534	0.373491
Overlap	607
