# Supplementary material for: Harnessing synthetic lethality to predict the response to cancer treatment
Source: Nat Commun. 2018 Jun 29;9:2546. doi: 10.1038/s41467-018-04647-1 (PMC6026173; doi:10.1038/s41467-018-04647-1)
Supplement: Supplementary file 7 — Supplementary Data 4 [file 41467_2018_4647_MOESM7_ESM.xlsx]

## Sheet: Sheet1
Supplementary Data 4. Pathway enrichment of clinical SL-network
* Pathway enrichment was calculated based on GOrilla (https://http://cbl-gorilla.cs.technion.ac.il/GOrilla/)
Biological Process						Molecular Function						Cellular Component
GO term	Description	P-value	FDR q-value	Enrichment (N, B, n, b)	Genes	GO term	Description	P-value	FDR q-value	Enrichment (N, B, n, b)	Genes	GO term	Description	P-value	FDR q-value	Enrichment (N, B, n, b)	Genes
GO:0032502	developmental process	5.35e-31	8.1e-27	1.15 (17797,4658,8353,2524)	[+] Show genes	GO:0043565	sequence-specific DNA binding	1.23e-15	5.64e-12	1.26 (17797,1011,8353,597)	[+] Show genes	GO:0005615	extracellular space	6.9e-14	1.28e-10	1.21 (17797,1273,8353,725)	[+] Show genes
GO:0048522	positive regulation of cellular process	2.66e-28	2.01e-24	1.14 (17797,4768,8353,2562)	[+] Show genes	GO:0005509	calcium ion binding	1.42e-15	3.25e-12	1.32 (17797,672,8353,416)	[+] Show genes	GO:0005575	cellular_component	3.26e-13	3.03e-10	1.01 (17797,17159,8353,8142)	[+] Show genes
GO:0048518	positive regulation of biological process	1.05e-26	5.33e-23	1.13 (17797,5331,8353,2827)	[+] Show genes	GO:0000977	RNA polymerase II regulatory region sequence-specific DNA binding	2.08e-14	3.17e-11	1.32 (17797,617,8353,382)	[+] Show genes	GO:0044464	cell part	1.07e-11	6.62e-09	1.02 (17797,15683,8353,7505)	[+] Show genes
GO:0048856	anatomical structure development	9.63e-26	3.65e-22	1.18 (17797,3142,8353,1740)	[+] Show genes	GO:0001012	RNA polymerase II regulatory region DNA binding	2.08e-14	2.37e-11	1.32 (17797,617,8353,382)	[+] Show genes	GO:0044459	plasma membrane part	4.14e-11	1.92e-08	1.13 (17797,2550,8353,1349)	[+] Show genes
GO:0048523	negative regulation of cellular process	1.81e-21	5.47e-18	1.13 (17797,4302,8353,2289)	[+] Show genes	GO:0000981	RNA polymerase II transcription factor activity, sequence-specific DNA binding	4.07e-13	3.72e-10	1.27 (17797,742,8353,444)	[+] Show genes	GO:0005576	extracellular region	8.25e-09	3.07e-06	1.14 (17797,1688,8353,903)	[+] Show genes
GO:0032501	multicellular organismal process	4.4e-21	1.11e-17	1.16 (17797,3287,8353,1785)	[+] Show genes	GO:0000976	transcription regulatory region sequence-specific DNA binding	6.84e-13	5.22e-10	1.28 (17797,693,8353,417)	[+] Show genes	GO:0016020	membrane	1.67e-08	5.17e-06	1.05 (17797,7434,8353,3671)	[+] Show genes
GO:0050793	regulation of developmental process	5.76e-21	1.25e-17	1.19 (17797,2321,8353,1299)	[+] Show genes	GO:0003674	molecular_function	1.7e-12	1.11e-09	1.02 (17797,16347,8353,7799)	[+] Show genes	GO:0031012	extracellular matrix	2.18e-08	5.8e-06	1.26 (17797,503,8353,297)	[+] Show genes
GO:0042127	regulation of cell proliferation	9.16e-21	1.73e-17	1.24 (17797,1521,8353,887)	[+] Show genes	GO:0005515	protein binding	1.8e-12	1.03e-09	1.04 (17797,11028,8353,5401)	[+] Show genes	GO:0044424	intracellular part	2.5e-08	5.8e-06	1.02 (17797,13531,8353,6506)	[+] Show genes
GO:0048869	cellular developmental process	4.2e-20	7.07e-17	1.18 (17797,2558,8353,1414)	[+] Show genes	GO:0000987	proximal promoter sequence-specific DNA binding	2.1e-12	1.07e-09	1.37 (17797,401,8353,257)	[+] Show genes	GO:0044422	organelle part	6.8e-08	1.4e-05	1.04 (17797,8757,8353,4286)	[+] Show genes
GO:0031325	positive regulation of cellular metabolic process	5.56e-20	8.43e-17	1.16 (17797,2972,8353,1621)	[+] Show genes	GO:0001067	regulatory region nucleic acid binding	3.87e-12	1.77e-09	1.25 (17797,824,8353,483)	[+] Show genes	GO:0031226	intrinsic component of plasma membrane	9.62e-08	1.79e-05	1.14 (17797,1426,8353,764)	[+] Show genes
GO:0051094	positive regulation of developmental process	2.31e-19	3.19e-16	1.27 (17797,1195,8353,710)	[+] Show genes	GO:0044212	transcription regulatory region DNA binding	4.91e-12	2.04e-09	1.25 (17797,823,8353,482)	[+] Show genes	GO:0044446	intracellular organelle part	1.02e-07	1.73e-05	1.04 (17797,8541,8353,4182)	[+] Show genes
GO:0050794	regulation of cellular process	2.69e-19	3.4e-16	1.06 (17797,10125,8353,5046)	[+] Show genes	GO:0005488	binding	6.35e-12	2.42e-09	1.03 (17797,13994,8353,6753)	[+] Show genes	GO:0005578	proteinaceous extracellular matrix	1.21e-07	1.87e-05	1.33 (17797,277,8353,173)	[+] Show genes
GO:0009653	anatomical structure morphogenesis	2.85e-19	3.32e-16	1.25 (17797,1287,8353,758)	[+] Show genes	GO:0000978	RNA polymerase II proximal promoter sequence-specific DNA binding	1.47e-11	5.17e-09	1.36 (17797,386,8353,246)	[+] Show genes	GO:0005886	plasma membrane	3.95e-07	5.65e-05	1.07 (17797,4118,8353,2072)	[+] Show genes
GO:0048583	regulation of response to stimulus	5.33e-18	5.77e-15	1.13 (17797,3792,8353,2014)	[+] Show genes	GO:1990837	sequence-specific double-stranded DNA binding	1.81e-11	5.93e-09	1.26 (17797,729,8353,430)	[+] Show genes	GO:0005887	integral component of plasma membrane	4.23e-07	5.62e-05	1.14 (17797,1366,8353,729)	[+] Show genes
GO:0050789	regulation of biological process	5.6e-18	5.66e-15	1.06 (17797,10736,8353,5318)	[+] Show genes	GO:0001228	transcriptional activator activity, RNA polymerase II transcription regulatory region sequence-specific DNA binding	6.93e-11	2.11e-08	1.34 (17797,401,8353,252)	[+] Show genes	GO:0044432	endoplasmic reticulum part	9.02e-07	0.000112	1.14 (17797,1251,8353,669)	[+] Show genes
GO:0009893	positive regulation of metabolic process	7.88e-18	7.46e-15	1.15 (17797,3195,8353,1718)	[+] Show genes	GO:0005102	receptor binding	1.78e-10	5.1e-08	1.17 (17797,1469,8353,805)	[+] Show genes	GO:0044444	cytoplasmic part	9.37e-07	0.000109	1.04 (17797,9106,8353,4433)	[+] Show genes
GO:0065007	biological regulation	9.49e-18	8.46e-15	1.05 (17797,11332,8353,5591)	[+] Show genes	GO:0000982	transcription factor activity, RNA polymerase II proximal promoter sequence-specific DNA binding	1.93e-10	5.19e-08	1.34 (17797,391,8353,245)	[+] Show genes	GO:0042383	sarcolemma	4.25e-06	0.000465	1.51 (17797,89,8353,63)	[+] Show genes
GO:0051239	regulation of multicellular organismal process	1.9e-17	1.6e-14	1.16 (17797,2724,8353,1481)	[+] Show genes	GO:0140110	transcription regulator activity	2.41e-10	6.14e-08	1.16 (17797,1560,8353,850)	[+] Show genes	GO:0043226	organelle	4.96e-06	0.000512	1.03 (17797,10450,8353,5050)	[+] Show genes
GO:0051173	positive regulation of nitrogen compound metabolic process	2.16e-17	1.72e-14	1.15 (17797,2863,8353,1550)	[+] Show genes	GO:0030234	enzyme regulator activity	3.95e-10	9.52e-08	1.20 (17797,988,8353,558)	[+] Show genes	GO:0009986	cell surface	9.43e-06	0.000922	1.20 (17797,515,8353,290)	[+] Show genes
GO:2000026	regulation of multicellular organismal development	4.21e-17	3.19e-14	1.20 (17797,1793,8353,1009)	[+] Show genes	GO:0003700	DNA binding transcription factor activity	3.52e-09	8.05e-07	1.17 (17797,1203,8353,662)	[+] Show genes	GO:0044421	extracellular region part	1.44e-05	0.00134	1.06 (17797,3760,8353,1879)	[+] Show genes
GO:0048519	negative regulation of biological process	9.83e-17	7.1e-14	1.11 (17797,4768,8353,2481)	[+] Show genes	GO:0043169	cation binding	8.52e-09	1.86e-06	1.08 (17797,4073,8353,2070)	[+] Show genes	GO:0031965	nuclear membrane	1.57e-05	0.00139	1.26 (17797,283,8353,168)	[+] Show genes
GO:0010604	positive regulation of macromolecule metabolic process	1.3e-16	8.97e-14	1.15 (17797,2962,8353,1594)	[+] Show genes	GO:0140096	catalytic activity, acting on a protein	9.02e-09	1.88e-06	1.12 (17797,2209,8353,1161)	[+] Show genes	GO:0098590	plasma membrane region	3.44e-05	0.0029	1.13 (17797,968,8353,515)	[+] Show genes
GO:0007165	signal transduction	1.73e-16	1.14e-13	1.11 (17797,4556,8353,2376)	[+] Show genes	GO:0003690	double-stranded DNA binding	1.04e-08	2.07e-06	1.21 (17797,809,8353,458)	[+] Show genes	GO:0005788	endoplasmic reticulum lumen	3.94e-05	0.00319	1.25 (17797,294,8353,172)	[+] Show genes
GO:0051240	positive regulation of multicellular organismal process	2.37e-16	1.49e-13	1.22 (17797,1450,8353,829)	[+] Show genes	GO:0098772	molecular function regulator	1.07e-08	2.04e-06	1.14 (17797,1752,8353,934)	[+] Show genes	GO:0044420	extracellular matrix component	4.01e-05	0.00311	1.40 (17797,116,8353,76)	[+] Show genes
GO:0010646	regulation of cell communication	2.58e-16	1.57e-13	1.14 (17797,3269,8353,1744)	[+] Show genes	GO:0046872	metal ion binding	2.39e-08	4.37e-06	1.08 (17797,3984,8353,2022)	[+] Show genes	GO:0044430	cytoskeletal part	0.000107	0.00799	1.10 (17797,1453,8353,750)	[+] Show genes
GO:0009966	regulation of signal transduction	2.89e-16	1.68e-13	1.14 (17797,2991,8353,1606)	[+] Show genes	GO:0001077	transcriptional activator activity, RNA polymerase II proximal promoter sequence-specific DNA binding	9.45e-08	1.66e-05	1.34 (17797,269,8353,169)	[+] Show genes	GO:0098589	membrane region	0.000248	0.0177	1.20 (17797,350,8353,197)	[+] Show genes
GO:0071310	cellular response to organic substance	5.54e-16	3.11e-13	1.24 (17797,1197,8353,696)	[+] Show genes	GO:0050839	cell adhesion molecule binding	1.51e-07	2.55e-05	1.25 (17797,459,8353,270)	[+] Show genes	GO:0005783	endoplasmic reticulum	0.000267	0.0184	1.12 (17797,899,8353,473)	[+] Show genes
GO:0023051	regulation of signaling	6.14e-16	3.33e-13	1.13 (17797,3311,8353,1762)	[+] Show genes	GO:0000989	transcription factor activity, transcription factor binding	4.59e-07	7.5e-05	1.21 (17797,592,8353,337)	[+] Show genes	GO:0043227	membrane-bounded organelle	0.00028	0.0186	1.03 (17797,9481,8353,4565)	[+] Show genes
GO:0001932	regulation of protein phosphorylation	9.13e-16	4.77e-13	1.22 (17797,1328,8353,763)	[+] Show genes	GO:0008047	enzyme activator activity	5.92e-07	9.34e-05	1.23 (17797,493,8353,285)	[+] Show genes	GO:0005581	collagen trimer	0.000356	0.0228	1.40 (17797,87,8353,57)	[+] Show genes
GO:0030154	cell differentiation	1.23e-15	6.22e-13	1.19 (17797,1760,8353,984)	[+] Show genes	GO:0000988	transcription factor activity, protein binding	6.05e-07	9.22e-05	1.21 (17797,601,8353,341)	[+] Show genes	GO:0045121	membrane raft	0.00047	0.0291	1.21 (17797,289,8353,164)	[+] Show genes
GO:0009719	response to endogenous stimulus	1.55e-15	7.58e-13	1.27 (17797,902,8353,539)	[+] Show genes	GO:0004672	protein kinase activity	7.07e-07	0.000104	1.20 (17797,625,8353,353)	[+] Show genes	GO:0098857	membrane microdomain	0.000476	0.0286	1.21 (17797,291,8353,165)	[+] Show genes
GO:0045595	regulation of cell differentiation	2.03e-15	9.61e-13	1.20 (17797,1633,8353,918)	[+] Show genes	GO:0008092	cytoskeletal protein binding	1.02e-06	0.000145	1.17 (17797,856,8353,470)	[+] Show genes	GO:0016328	lateral plasma membrane	0.000487	0.0283	1.48 (17797,56,8353,39)	[+] Show genes
GO:0042325	regulation of phosphorylation	4.25e-15	1.95e-12	1.21 (17797,1451,8353,823)	[+] Show genes	GO:0019899	enzyme binding	1.41e-06	0.000196	1.10 (17797,2131,8353,1102)	[+] Show genes	GO:0008074	guanylate cyclase complex, soluble	0.000502	0.0283	1.88 (17797,17,8353,15)	[+] Show genes
GO:0045597	positive regulation of cell differentiation	4.54e-15	2.03e-12	1.28 (17797,851,8353,510)	[+] Show genes	GO:0016773	phosphotransferase activity, alcohol group as acceptor	1.87e-06	0.000252	1.18 (17797,757,8353,418)	[+] Show genes	GO:0120025	plasma membrane bounded cell projection	0.000535	0.0292	1.09 (17797,1289,8353,662)	[+] Show genes
GO:0010033	response to organic substance	5.84e-15	2.53e-12	1.18 (17797,1967,8353,1085)	[+] Show genes	GO:0003712	transcription cofactor activity	1.94e-06	0.000254	1.21 (17797,527,8353,300)	[+] Show genes	GO:0098797	plasma membrane protein complex	0.000566	0.0301	1.24 (17797,211,8353,123)	[+] Show genes
GO:0071495	cellular response to endogenous stimulus	9.58e-15	4.03e-12	1.32 (17797,648,8353,400)	[+] Show genes	GO:0045296	cadherin binding	1.94e-06	0.000247	1.28 (17797,304,8353,183)	[+] Show genes	GO:0042995	cell projection	0.000616	0.0318	1.09 (17797,1362,8353,697)	[+] Show genes
GO:0008150	biological_process	1.96e-14	8.01e-12	1.02 (17797,16270,8353,7777)	[+] Show genes	GO:0060589	nucleoside-triphosphatase regulator activity	1.98e-06	0.000245	1.27 (17797,336,8353,200)	[+] Show genes	GO:0000776	kinetochore	0.000664	0.0334	1.31 (17797,125,8353,77)	[+] Show genes
GO:0048513	animal organ development	3.04e-14	1.21e-11	1.23 (17797,1167,8353,672)	[+] Show genes	GO:0003713	transcription coactivator activity	4.08e-06	0.000491	1.28 (17797,299,8353,179)	[+] Show genes
GO:0065009	regulation of molecular function	3.68e-14	1.43e-11	1.13 (17797,3249,8353,1718)	[+] Show genes	GO:0001227	transcriptional repressor activity, RNA polymerase II transcription regulatory region sequence-specific DNA binding	5.72e-06	0.000671	1.32 (17797,220,8353,136)	[+] Show genes
GO:0009887	animal organ morphogenesis	6.08e-14	2.3e-11	1.37 (17797,441,8353,284)	[+] Show genes	GO:0030695	GTPase regulator activity	7.01e-06	0.000802	1.27 (17797,299,8353,178)	[+] Show genes
GO:0009987	cellular process	7e-14	2.59e-11	1.03 (17797,14112,8353,6823)	[+] Show genes	GO:0016301	kinase activity	8.44e-06	0.000942	1.16 (17797,823,8353,447)	[+] Show genes
GO:0009891	positive regulation of biosynthetic process	8.05e-14	2.91e-11	1.18 (17797,1789,8353,988)	[+] Show genes	GO:0046906	tetrapyrrole binding	1.38e-05	0.0015	1.39 (17797,135,8353,88)	[+] Show genes
GO:0051128	regulation of cellular component organization	1.54e-13	5.44e-11	1.15 (17797,2258,8353,1222)	[+] Show genes	GO:0003705	transcription factor activity, RNA polymerase II distal enhancer sequence-specific binding	1.82e-05	0.00194	1.46 (17797,95,8353,65)	[+] Show genes
GO:0031328	positive regulation of cellular biosynthetic process	1.61e-13	5.55e-11	1.18 (17797,1765,8353,974)	[+] Show genes	GO:0020037	heme binding	1.89e-05	0.00196	1.40 (17797,125,8353,82)	[+] Show genes
GO:0048646	anatomical structure formation involved in morphogenesis	1.68e-13	5.66e-11	1.30 (17797,666,8353,405)	[+] Show genes	GO:0008134	transcription factor binding	1.9e-05	0.00193	1.18 (17797,583,8353,323)	[+] Show genes
GO:0010562	positive regulation of phosphorus metabolic process	2.3e-13	7.59e-11	1.23 (17797,1081,8353,623)	[+] Show genes	GO:0005518	collagen binding	2.31e-05	0.0023	1.56 (17797,63,8353,46)	[+] Show genes
GO:0045937	positive regulation of phosphate metabolic process	2.3e-13	7.42e-11	1.23 (17797,1081,8353,623)	[+] Show genes	GO:0004857	enzyme inhibitor activity	3.02e-05	0.00294	1.22 (17797,381,8353,218)	[+] Show genes
GO:0080090	regulation of primary metabolic process	2.34e-13	7.4e-11	1.08 (17797,5803,8353,2950)	[+] Show genes	GO:0046914	transition metal ion binding	3.31e-05	0.00315	1.13 (17797,1040,8353,551)	[+] Show genes
GO:0001934	positive regulation of protein phosphorylation	2.78e-13	8.59e-11	1.25 (17797,915,8353,536)	[+] Show genes	GO:0019955	cytokine binding	3.91e-05	0.00365	1.43 (17797,100,8353,67)	[+] Show genes
GO:0019220	regulation of phosphate metabolic process	3.41e-13	1.03e-10	1.18 (17797,1686,8353,932)	[+] Show genes	GO:0016705	oxidoreductase activity, acting on paired donors, with incorporation or reduction of molecular oxygen	5.31e-05	0.00486	1.34 (17797,151,8353,95)	[+] Show genes
GO:0045944	positive regulation of transcription from RNA polymerase II promoter	3.47e-13	1.03e-10	1.23 (17797,1075,8353,619)	[+] Show genes	GO:0070851	growth factor receptor binding	5.69e-05	0.00511	1.36 (17797,133,8353,85)	[+] Show genes
GO:0051174	regulation of phosphorus metabolic process	3.53e-13	1.03e-10	1.18 (17797,1700,8353,939)	[+] Show genes	GO:0005096	GTPase activator activity	6.01e-05	0.00529	1.25 (17797,269,8353,158)	[+] Show genes
GO:0060284	regulation of cell development	4.13e-13	1.18e-10	1.27 (17797,793,8353,471)	[+] Show genes	GO:0008083	growth factor activity	7.19e-05	0.00621	1.32 (17797,161,8353,100)	[+] Show genes
GO:0022603	regulation of anatomical structure morphogenesis	4.41e-13	1.24e-10	1.24 (17797,955,8353,556)	[+] Show genes	GO:0015106	bicarbonate transmembrane transporter activity	8.02e-05	0.0068	1.85 (17797,23,8353,20)	[+] Show genes
GO:0042221	response to chemical	4.48e-13	1.23e-10	1.14 (17797,2443,8353,1311)	[+] Show genes	GO:0019838	growth factor binding	0.0001	0.00836	1.35 (17797,129,8353,82)	[+] Show genes
GO:0042327	positive regulation of phosphorylation	4.51e-13	1.22e-10	1.24 (17797,957,8353,557)	[+] Show genes	GO:0003779	actin binding	0.00012	0.00981	1.20 (17797,399,8353,224)	[+] Show genes
GO:1902531	regulation of intracellular signal transduction	4.8e-13	1.28e-10	1.17 (17797,1757,8353,967)	[+] Show genes	GO:0008201	heparin binding	0.000163	0.0131	1.31 (17797,156,8353,96)	[+] Show genes
GO:0070887	cellular response to chemical stimulus	6.51e-13	1.7e-10	1.19 (17797,1463,8353,817)	[+] Show genes	GO:0004713	protein tyrosine kinase activity	0.000187	0.0147	1.29 (17797,175,8353,106)	[+] Show genes
GO:0010941	regulation of cell death	1.38e-12	3.54e-10	1.18 (17797,1573,8353,871)	[+] Show genes	GO:0032403	protein complex binding	0.000195	0.0151	1.13 (17797,766,8353,408)	[+] Show genes
GO:0032879	regulation of localization	2e-12	5.05e-10	1.14 (17797,2505,8353,1337)	[+] Show genes	GO:0048407	platelet-derived growth factor binding	0.000243	0.0185	2.13 (17797,11,8353,11)	[+] Show genes
GO:0010557	positive regulation of macromolecule biosynthetic process	2.28e-12	5.66e-10	1.17 (17797,1625,8353,896)	[+] Show genes	GO:0017016	Ras GTPase binding	0.000249	0.0187	1.17 (17797,497,8353,272)	[+] Show genes
GO:0051171	regulation of nitrogen compound metabolic process	2.76e-12	6.74e-10	1.08 (17797,5650,8353,2866)	[+] Show genes	GO:1901681	sulfur compound binding	0.000264	0.0195	1.25 (17797,229,8353,134)	[+] Show genes
GO:0045893	positive regulation of transcription, DNA-templated	2.85e-12	6.85e-10	1.19 (17797,1386,8353,774)	[+] Show genes	GO:0004709	MAP kinase kinase kinase activity	0.000268	0.0194	1.78 (17797,24,8353,20)	[+] Show genes
GO:1903508	positive regulation of nucleic acid-templated transcription	2.85e-12	6.74e-10	1.19 (17797,1386,8353,774)	[+] Show genes	GO:0043167	ion binding	0.000282	0.0201	1.04 (17797,5949,8353,2901)	[+] Show genes
GO:0048584	positive regulation of response to stimulus	2.99e-12	6.97e-10	1.16 (17797,1988,8353,1078)	[+] Show genes	GO:0051020	GTPase binding	0.000292	0.0205	1.15 (17797,607,8353,327)	[+] Show genes
GO:0051254	positive regulation of RNA metabolic process	3.04e-12	6.97e-10	1.18 (17797,1457,8353,810)	[+] Show genes	GO:0008395	steroid hydroxylase activity	0.000313	0.0217	1.66 (17797,32,8353,25)	[+] Show genes
GO:1902680	positive regulation of RNA biosynthetic process	3.48e-12	7.87e-10	1.19 (17797,1387,8353,774)	[+] Show genes	GO:0005539	glycosaminoglycan binding	0.000325	0.0222	1.26 (17797,207,8353,122)	[+] Show genes
GO:0006629	lipid metabolic process	3.56e-12	7.94e-10	1.21 (17797,1182,8353,669)	[+] Show genes	GO:0000980	RNA polymerase II distal enhancer sequence-specific DNA binding	0.000344	0.0231	1.44 (17797,71,8353,48)	[+] Show genes
GO:1901700	response to oxygen-containing compound	4.54e-12	9.98e-10	1.20 (17797,1265,8353,711)	[+] Show genes	GO:0030551	cyclic nucleotide binding	0.000352	0.0233	1.61 (17797,37,8353,28)	[+] Show genes
GO:0044093	positive regulation of molecular function	5.5e-12	1.19e-09	1.17 (17797,1711,8353,937)	[+] Show genes	GO:0019904	protein domain specific binding	0.000399	0.0261	1.13 (17797,689,8353,367)	[+] Show genes
GO:0048585	negative regulation of response to stimulus	8.5e-12	1.82e-09	1.18 (17797,1421,8353,789)	[+] Show genes	GO:0031267	small GTPase binding	0.000421	0.0271	1.16 (17797,512,8353,278)	[+] Show genes
GO:0009968	negative regulation of signal transduction	9.83e-12	2.07e-09	1.21 (17797,1140,8353,645)	[+] Show genes	GO:0001158	enhancer sequence-specific DNA binding	0.000428	0.0272	1.38 (17797,91,8353,59)	[+] Show genes
GO:0008284	positive regulation of cell proliferation	1.07e-11	2.22e-09	1.24 (17797,826,8353,482)	[+] Show genes	GO:0001968	fibronectin binding	0.000428	0.0269	1.72 (17797,26,8353,21)	[+] Show genes
GO:0045935	positive regulation of nucleobase-containing compound metabolic process	1.58e-11	3.23e-09	1.16 (17797,1715,8353,936)	[+] Show genes	GO:0035326	enhancer binding	0.000493	0.0305	1.35 (17797,104,8353,66)	[+] Show genes
GO:0010628	positive regulation of gene expression	1.68e-11	3.39e-09	1.16 (17797,1775,8353,966)	[+] Show genes	GO:0004383	guanylate cyclase activity	0.000502	0.0307	1.88 (17797,17,8353,15)	[+] Show genes
GO:0031323	regulation of cellular metabolic process	2.01e-11	4.01e-09	1.07 (17797,5932,8353,2992)	[+] Show genes	GO:0016684	oxidoreductase activity, acting on peroxide as acceptor	0.000566	0.0341	1.53 (17797,46,8353,33)	[+] Show genes
GO:0040012	regulation of locomotion	2.82e-11	5.55e-09	1.24 (17797,826,8353,480)	[+] Show genes	GO:0061134	peptidase regulator activity	0.000566	0.0337	1.24 (17797,211,8353,123)	[+] Show genes
GO:0010648	negative regulation of cell communication	2.97e-11	5.77e-09	1.19 (17797,1237,8353,692)	[+] Show genes	GO:0003682	chromatin binding	0.000662	0.0388	1.15 (17797,491,8353,266)	[+] Show genes
GO:0048731	system development	3.06e-11	5.87e-09	1.26 (17797,693,8353,410)	[+] Show genes	GO:0005154	epidermal growth factor receptor binding	0.000714	0.0414	1.61 (17797,33,8353,25)	[+] Show genes
GO:0051246	regulation of protein metabolic process	3.56e-11	6.75e-09	1.13 (17797,2636,8353,1392)	[+] Show genes	GO:0016772	transferase activity, transferring phosphorus-containing groups	0.000716	0.041	1.11 (17797,970,8353,504)	[+] Show genes
GO:0031399	regulation of protein modification process	3.68e-11	6.89e-09	1.16 (17797,1708,8353,930)	[+] Show genes	GO:0001078	transcriptional repressor activity, RNA polymerase II proximal promoter sequence-specific DNA binding	0.000733	0.0414	1.30 (17797,129,8353,79)	[+] Show genes
GO:0032101	regulation of response to external stimulus	4.26e-11	7.88e-09	1.26 (17797,698,8353,412)	[+] Show genes	GO:0061135	endopeptidase regulator activity	0.000736	0.0411	1.26 (17797,174,8353,103)	[+] Show genes
GO:0051270	regulation of cellular component movement	4.45e-11	8.13e-09	1.24 (17797,824,8353,478)	[+] Show genes	GO:0008236	serine-type peptidase activity	0.00082	0.0452	1.24 (17797,201,8353,117)	[+] Show genes
GO:0007166	cell surface receptor signaling pathway	5.49e-11	9.91e-09	1.14 (17797,2018,8353,1084)	[+] Show genes	GO:0009975	cyclase activity	0.000854	0.0465	1.74 (17797,22,8353,18)	[+] Show genes
GO:0051093	negative regulation of developmental process	6.18e-11	1.1e-08	1.23 (17797,833,8353,482)	[+] Show genes	GO:0001965	G-protein alpha-subunit binding	0.000936	0.0504	1.79 (17797,19,8353,16)	[+] Show genes
GO:0023057	negative regulation of signaling	6.61e-11	1.17e-08	1.19 (17797,1241,8353,692)	[+] Show genes	GO:0005506	iron ion binding	0.000945	0.0503	1.27 (17797,156,8353,93)	[+] Show genes
GO:0019222	regulation of metabolic process	8.73e-11	1.52e-08	1.07 (17797,6328,8353,3174)	[+] Show genes
GO:0060255	regulation of macromolecule metabolic process	8.82e-11	1.52e-08	1.07 (17797,5819,8353,2931)	[+] Show genes
GO:2000145	regulation of cell motility	9.15e-11	1.56e-08	1.24 (17797,758,8353,442)	[+] Show genes
GO:0051960	regulation of nervous system development	9.8e-11	1.65e-08	1.24 (17797,764,8353,445)	[+] Show genes
GO:0050790	regulation of catalytic activity	1.18e-10	1.96e-08	1.13 (17797,2216,8353,1180)	[+] Show genes
GO:0023056	positive regulation of signaling	1.29e-10	2.12e-08	1.16 (17797,1604,8353,874)	[+] Show genes
GO:0035556	intracellular signal transduction	1.32e-10	2.15e-08	1.17 (17797,1499,8353,821)	[+] Show genes
GO:0042981	regulation of apoptotic process	1.43e-10	2.3e-08	1.17 (17797,1444,8353,793)	[+] Show genes
GO:0006357	regulation of transcription from RNA polymerase II promoter	1.69e-10	2.7e-08	1.14 (17797,1919,8353,1031)	[+] Show genes
GO:0043067	regulation of programmed cell death	1.75e-10	2.76e-08	1.17 (17797,1459,8353,800)	[+] Show genes
GO:0010647	positive regulation of cell communication	3.5e-10	5.47e-08	1.16 (17797,1598,8353,868)	[+] Show genes
GO:0030334	regulation of cell migration	4.54e-10	7.02e-08	1.24 (17797,707,8353,412)	[+] Show genes
GO:0016477	cell migration	4.91e-10	7.52e-08	1.23 (17797,759,8353,439)	[+] Show genes
GO:0014070	response to organic cyclic compound	5.19e-10	7.87e-08	1.24 (17797,719,8353,418)	[+] Show genes
GO:1901701	cellular response to oxygen-containing compound	6.55e-10	9.82e-08	1.23 (17797,741,8353,429)	[+] Show genes
GO:0048598	embryonic morphogenesis	8.42e-10	1.25e-07	1.32 (17797,397,8353,246)	[+] Show genes
GO:0006928	movement of cell or subcellular component	8.84e-10	1.3e-07	1.17 (17797,1298,8353,714)	[+] Show genes
GO:0043408	regulation of MAPK cascade	9.3e-10	1.36e-07	1.24 (17797,685,8353,399)	[+] Show genes
GO:0008285	negative regulation of cell proliferation	1.25e-09	1.8e-07	1.25 (17797,648,8353,379)	[+] Show genes
GO:0045859	regulation of protein kinase activity	1.26e-09	1.8e-07	1.23 (17797,761,8353,438)	[+] Show genes
GO:1902533	positive regulation of intracellular signal transduction	1.27e-09	1.8e-07	1.20 (17797,941,8353,531)	[+] Show genes
GO:0071417	cellular response to organonitrogen compound	1.28e-09	1.79e-07	1.32 (17797,389,8353,241)	[+] Show genes
GO:0003008	system process	1.37e-09	1.9e-07	1.17 (17797,1340,8353,734)	[+] Show genes
GO:0009967	positive regulation of signal transduction	1.39e-09	1.92e-07	1.16 (17797,1473,8353,801)	[+] Show genes
GO:0033993	response to lipid	1.57e-09	2.15e-07	1.23 (17797,712,8353,412)	[+] Show genes
GO:0065008	regulation of biological quality	1.59e-09	2.15e-07	1.10 (17797,3196,8353,1652)	[+] Show genes
GO:0051247	positive regulation of protein metabolic process	1.76e-09	2.36e-07	1.15 (17797,1566,8353,847)	[+] Show genes
GO:0050767	regulation of neurogenesis	1.81e-09	2.4e-07	1.24 (17797,680,8353,395)	[+] Show genes
GO:0032268	regulation of cellular protein metabolic process	2.23e-09	2.93e-07	1.12 (17797,2464,8353,1292)	[+] Show genes
GO:0007155	cell adhesion	2.35e-09	3.06e-07	1.21 (17797,839,8353,477)	[+] Show genes
GO:0032270	positive regulation of cellular protein metabolic process	2.7e-09	3.5e-07	1.16 (17797,1479,8353,802)	[+] Show genes
GO:0002009	morphogenesis of an epithelium	2.71e-09	3.49e-07	1.37 (17797,278,8353,179)	[+] Show genes
GO:0080134	regulation of response to stress	2.72e-09	3.46e-07	1.16 (17797,1338,8353,731)	[+] Show genes
GO:0022610	biological adhesion	3e-09	3.79e-07	1.21 (17797,844,8353,479)	[+] Show genes
GO:0009725	response to hormone	4.16e-09	5.21e-07	1.26 (17797,567,8353,334)	[+] Show genes
GO:0031401	positive regulation of protein modification process	5.57e-09	6.92e-07	1.17 (17797,1172,8353,645)	[+] Show genes
GO:0030198	extracellular matrix organization	6.22e-09	7.66e-07	1.35 (17797,300,8353,190)	[+] Show genes
GO:0016043	cellular component organization	6.42e-09	7.85e-07	1.08 (17797,4751,8353,2398)	[+] Show genes
GO:0060548	negative regulation of cell death	6.67e-09	8.08e-07	1.20 (17797,910,8353,511)	[+] Show genes
GO:0000122	negative regulation of transcription from RNA polymerase II promoter	6.71e-09	8.07e-07	1.21 (17797,776,8353,442)	[+] Show genes
GO:0048870	cell motility	6.76e-09	8.07e-07	1.20 (17797,840,8353,475)	[+] Show genes
GO:1901699	cellular response to nitrogen compound	7e-09	8.29e-07	1.29 (17797,422,8353,256)	[+] Show genes
GO:0043549	regulation of kinase activity	7.3e-09	8.57e-07	1.21 (17797,819,8353,464)	[+] Show genes
GO:0043085	positive regulation of catalytic activity	7.93e-09	9.24e-07	1.16 (17797,1400,8353,759)	[+] Show genes
GO:0051241	negative regulation of multicellular organismal process	8.86e-09	1.02e-06	1.18 (17797,1021,8353,567)	[+] Show genes
GO:0043062	extracellular structure organization	9.07e-09	1.04e-06	1.34 (17797,301,8353,190)	[+] Show genes
GO:0051493	regulation of cytoskeleton organization	9.34e-09	1.06e-06	1.28 (17797,451,8353,271)	[+] Show genes
GO:0033674	positive regulation of kinase activity	9.41e-09	1.06e-06	1.26 (17797,534,8353,315)	[+] Show genes
GO:0071840	cellular component organization or biogenesis	9.48e-09	1.06e-06	1.07 (17797,4803,8353,2421)	[+] Show genes
GO:0040011	locomotion	9.58e-09	1.07e-06	1.19 (17797,945,8353,528)	[+] Show genes
GO:0010720	positive regulation of cell development	1.16e-08	1.28e-06	1.27 (17797,463,8353,277)	[+] Show genes
GO:0032147	activation of protein kinase activity	1.18e-08	1.29e-06	1.34 (17797,309,8353,194)	[+] Show genes
GO:0007167	enzyme linked receptor protein signaling pathway	1.24e-08	1.35e-06	1.23 (17797,663,8353,382)	[+] Show genes
GO:0051172	negative regulation of nitrogen compound metabolic process	1.54e-08	1.67e-06	1.12 (17797,2272,8353,1190)	[+] Show genes
GO:0043410	positive regulation of MAPK cascade	1.77e-08	1.91e-06	1.26 (17797,489,8353,290)	[+] Show genes
GO:0009888	tissue development	1.83e-08	1.95e-06	1.25 (17797,546,8353,320)	[+] Show genes
GO:0048729	tissue morphogenesis	1.92e-08	2.04e-06	1.31 (17797,349,8353,215)	[+] Show genes
GO:0045860	positive regulation of protein kinase activity	2.12e-08	2.23e-06	1.26 (17797,501,8353,296)	[+] Show genes
GO:0043066	negative regulation of apoptotic process	2.5e-08	2.62e-06	1.20 (17797,819,8353,461)	[+] Show genes
GO:0008283	cell proliferation	3.68e-08	3.82e-06	1.23 (17797,633,8353,364)	[+] Show genes
GO:0051130	positive regulation of cellular component organization	4.28e-08	4.42e-06	1.16 (17797,1152,8353,629)	[+] Show genes
GO:0044255	cellular lipid metabolic process	4.37e-08	4.47e-06	1.18 (17797,945,8353,524)	[+] Show genes
GO:0043069	negative regulation of programmed cell death	4.86e-08	4.95e-06	1.19 (17797,832,8353,466)	[+] Show genes
GO:0045765	regulation of angiogenesis	5.17e-08	5.23e-06	1.36 (17797,242,8353,155)	[+] Show genes
GO:0030155	regulation of cell adhesion	5.77e-08	5.79e-06	1.22 (17797,633,8353,363)	[+] Show genes
GO:0050878	regulation of body fluid levels	6.93e-08	6.91e-06	1.28 (17797,394,8353,237)	[+] Show genes
GO:0007010	cytoskeleton organization	7.85e-08	7.78e-06	1.20 (17797,735,8353,415)	[+] Show genes
GO:1901342	regulation of vasculature development	8.3e-08	8.17e-06	1.34 (17797,265,8353,167)	[+] Show genes
GO:0045596	negative regulation of cell differentiation	8.4e-08	8.21e-06	1.22 (17797,625,8353,358)	[+] Show genes
GO:0032870	cellular response to hormone stimulus	8.69e-08	8.44e-06	1.32 (17797,311,8353,192)	[+] Show genes
GO:0009889	regulation of biosynthetic process	8.77e-08	8.47e-06	1.07 (17797,4282,8353,2159)	[+] Show genes
GO:0098609	cell-cell adhesion	9.68e-08	9.29e-06	1.27 (17797,429,8353,255)	[+] Show genes
GO:0031324	negative regulation of cellular metabolic process	1.13e-07	1.08e-05	1.10 (17797,2427,8353,1258)	[+] Show genes
GO:0032970	regulation of actin filament-based process	1.17e-07	1.11e-05	1.31 (17797,323,8353,198)	[+] Show genes
GO:0006366	transcription from RNA polymerase II promoter	1.2e-07	1.13e-05	1.21 (17797,642,8353,366)	[+] Show genes
GO:0003006	developmental process involved in reproduction	1.67e-07	1.57e-05	1.22 (17797,576,8353,331)	[+] Show genes
GO:0051179	localization	1.89e-07	1.76e-05	1.07 (17797,4482,8353,2251)	[+] Show genes
GO:0035239	tube morphogenesis	1.94e-07	1.79e-05	1.37 (17797,211,8353,136)	[+] Show genes
GO:0031326	regulation of cellular biosynthetic process	2.13e-07	1.95e-05	1.07 (17797,4217,8353,2123)	[+] Show genes
GO:0030335	positive regulation of cell migration	2.16e-07	1.97e-05	1.26 (17797,413,8353,245)	[+] Show genes
GO:0051272	positive regulation of cellular component movement	2.48e-07	2.25e-05	1.25 (17797,440,8353,259)	[+] Show genes
GO:0045664	regulation of neuron differentiation	2.62e-07	2.37e-05	1.23 (17797,551,8353,317)	[+] Show genes
GO:0080135	regulation of cellular response to stress	2.86e-07	2.57e-05	1.21 (17797,615,8353,350)	[+] Show genes
GO:0036293	response to decreased oxygen levels	2.95e-07	2.63e-05	1.33 (17797,263,8353,164)	[+] Show genes
GO:0048705	skeletal system morphogenesis	2.96e-07	2.62e-05	1.52 (17797,105,8353,75)	[+] Show genes
GO:0001666	response to hypoxia	4.48e-07	3.95e-05	1.33 (17797,255,8353,159)	[+] Show genes
GO:2000147	positive regulation of cell motility	4.55e-07	3.99e-05	1.25 (17797,429,8353,252)	[+] Show genes
GO:0048589	developmental growth	4.59e-07	3.99e-05	1.31 (17797,279,8353,172)	[+] Show genes
GO:0051253	negative regulation of RNA metabolic process	4.99e-07	4.32e-05	1.14 (17797,1233,8353,662)	[+] Show genes
GO:0003002	regionalization	6.22e-07	5.35e-05	1.35 (17797,223,8353,141)	[+] Show genes
GO:0040017	positive regulation of locomotion	6.58e-07	5.63e-05	1.24 (17797,459,8353,267)	[+] Show genes
GO:0050730	regulation of peptidyl-tyrosine phosphorylation	6.65e-07	5.66e-05	1.34 (17797,225,8353,142)	[+] Show genes
GO:0051129	negative regulation of cellular component organization	6.82e-07	5.77e-05	1.21 (17797,588,8353,334)	[+] Show genes
GO:0050727	regulation of inflammatory response	7e-07	5.89e-05	1.29 (17797,310,8353,188)	[+] Show genes
GO:0030278	regulation of ossification	7.11e-07	5.96e-05	1.38 (17797,180,8353,117)	[+] Show genes
GO:0030029	actin filament-based process	7.16e-07	5.96e-05	1.28 (17797,340,8353,204)	[+] Show genes
GO:0045892	negative regulation of transcription, DNA-templated	7.57e-07	6.27e-05	1.15 (17797,1114,8353,601)	[+] Show genes
GO:0110020	regulation of actomyosin structure organization	7.61e-07	6.27e-05	1.57 (17797,83,8353,61)	[+] Show genes
GO:0032956	regulation of actin cytoskeleton organization	7.76e-07	6.36e-05	1.30 (17797,288,8353,176)	[+] Show genes
GO:0051716	cellular response to stimulus	7.86e-07	6.4e-05	1.09 (17797,2586,8353,1327)	[+] Show genes
GO:0071363	cellular response to growth factor stimulus	8.13e-07	6.59e-05	1.33 (17797,242,8353,151)	[+] Show genes
GO:0031344	regulation of cell projection organization	8.51e-07	6.86e-05	1.21 (17797,560,8353,319)	[+] Show genes
GO:0051962	positive regulation of nervous system development	1.03e-06	8.29e-05	1.24 (17797,457,8353,265)	[+] Show genes
GO:0007389	pattern specification process	1.06e-06	8.48e-05	1.27 (17797,347,8353,207)	[+] Show genes
GO:0045934	negative regulation of nucleobase-containing compound metabolic process	1.12e-06	8.9e-05	1.13 (17797,1387,8353,736)	[+] Show genes
GO:0030199	collagen fibril organization	1.21e-06	9.54e-05	1.80 (17797,39,8353,33)	[+] Show genes
GO:0071407	cellular response to organic cyclic compound	1.37e-06	0.000107	1.27 (17797,346,8353,206)	[+] Show genes
GO:0051336	regulation of hydrolase activity	1.41e-06	0.00011	1.14 (17797,1144,8353,614)	[+] Show genes
GO:0061138	morphogenesis of a branching epithelium	1.48e-06	0.000115	1.43 (17797,139,8353,93)	[+] Show genes
GO:0007169	transmembrane receptor protein tyrosine kinase signaling pathway	1.5e-06	0.000116	1.22 (17797,495,8353,284)	[+] Show genes
GO:0007229	integrin-mediated signaling pathway	1.51e-06	0.000116	1.55 (17797,84,8353,61)	[+] Show genes
GO:2000113	negative regulation of cellular macromolecule biosynthetic process	1.57e-06	0.00012	1.13 (17797,1295,8353,689)	[+] Show genes
GO:0097435	supramolecular fiber organization	1.59e-06	0.000121	1.27 (17797,339,8353,202)	[+] Show genes
GO:1902679	negative regulation of RNA biosynthetic process	1.63e-06	0.000124	1.14 (17797,1157,8353,620)	[+] Show genes
GO:0050769	positive regulation of neurogenesis	1.73e-06	0.000131	1.25 (17797,398,8353,233)	[+] Show genes
GO:0070482	response to oxygen levels	1.84e-06	0.000138	1.29 (17797,287,8353,174)	[+] Show genes
GO:1901698	response to nitrogen compound	1.86e-06	0.000139	1.17 (17797,818,8353,449)	[+] Show genes
GO:0010558	negative regulation of macromolecule biosynthetic process	1.98e-06	0.000147	1.13 (17797,1363,8353,722)	[+] Show genes
GO:0032330	regulation of chondrocyte differentiation	1.99e-06	0.000147	1.74 (17797,44,8353,36)	[+] Show genes
GO:0019219	regulation of nucleobase-containing compound metabolic process	2.08e-06	0.000153	1.07 (17797,4098,8353,2053)	[+] Show genes
GO:1902903	regulation of supramolecular fiber organization	2.16e-06	0.000158	1.29 (17797,295,8353,178)	[+] Show genes
GO:1903507	negative regulation of nucleic acid-templated transcription	2.19e-06	0.00016	1.14 (17797,1155,8353,618)	[+] Show genes
GO:1901652	response to peptide	2.25e-06	0.000163	1.26 (17797,344,8353,204)	[+] Show genes
GO:0120035	regulation of plasma membrane bounded cell projection organization	2.29e-06	0.000166	1.21 (17797,551,8353,312)	[+] Show genes
GO:0043405	regulation of MAP kinase activity	2.31e-06	0.000166	1.27 (17797,329,8353,196)	[+] Show genes
GO:0061035	regulation of cartilage development	2.44e-06	0.000175	1.63 (17797,60,8353,46)	[+] Show genes
GO:0009890	negative regulation of biosynthetic process	2.65e-06	0.000189	1.12 (17797,1462,8353,770)	[+] Show genes
GO:0040007	growth	2.78e-06	0.000197	1.27 (17797,324,8353,193)	[+] Show genes
GO:0002673	regulation of acute inflammatory response	2.9e-06	0.000204	1.53 (17797,85,8353,61)	[+] Show genes
GO:0051492	regulation of stress fiber assembly	2.97e-06	0.000209	1.56 (17797,75,8353,55)	[+] Show genes
GO:0010556	regulation of macromolecule biosynthetic process	3.2e-06	0.000223	1.07 (17797,4020,8353,2013)	[+] Show genes
GO:0040008	regulation of growth	3.36e-06	0.000234	1.19 (17797,619,8353,346)	[+] Show genes
GO:0001763	morphogenesis of a branching structure	3.6e-06	0.000249	1.40 (17797,148,8353,97)	[+] Show genes
GO:2000112	regulation of cellular macromolecule biosynthetic process	3.7e-06	0.000255	1.07 (17797,3924,8353,1966)	[+] Show genes
GO:0010243	response to organonitrogen compound	3.8e-06	0.000261	1.17 (17797,757,8353,416)	[+] Show genes
GO:0001503	ossification	4.04e-06	0.000276	1.45 (17797,113,8353,77)	[+] Show genes
GO:0048562	embryonic organ morphogenesis	4.08e-06	0.000277	1.44 (17797,120,8353,81)	[+] Show genes
GO:0071900	regulation of protein serine/threonine kinase activity	4.09e-06	0.000277	1.21 (17797,484,8353,276)	[+] Show genes
GO:0071456	cellular response to hypoxia	4.31e-06	0.00029	1.48 (17797,101,8353,70)	[+] Show genes
GO:0032963	collagen metabolic process	4.64e-06	0.000311	1.54 (17797,79,8353,57)	[+] Show genes
GO:0001525	angiogenesis	5.34e-06	0.000356	1.30 (17797,255,8353,155)	[+] Show genes
GO:0043406	positive regulation of MAP kinase activity	5.57e-06	0.00037	1.29 (17797,257,8353,156)	[+] Show genes
GO:0050731	positive regulation of peptidyl-tyrosine phosphorylation	5.63e-06	0.000372	1.37 (17797,167,8353,107)	[+] Show genes
GO:0031327	negative regulation of cellular biosynthetic process	5.87e-06	0.000387	1.12 (17797,1442,8353,757)	[+] Show genes
GO:0048754	branching morphogenesis of an epithelial tube	5.93e-06	0.000389	1.43 (17797,119,8353,80)	[+] Show genes
GO:0007154	cell communication	6.24e-06	0.000408	1.16 (17797,839,8353,456)	[+] Show genes
GO:0030100	regulation of endocytosis	6.5e-06	0.000423	1.32 (17797,213,8353,132)	[+] Show genes
GO:0006468	protein phosphorylation	6.74e-06	0.000436	1.15 (17797,909,8353,491)	[+] Show genes
GO:0032103	positive regulation of response to external stimulus	7.11e-06	0.000458	1.28 (17797,269,8353,162)	[+] Show genes
GO:0022604	regulation of cell morphogenesis	7.23e-06	0.000464	1.22 (17797,421,8353,242)	[+] Show genes
GO:0007162	negative regulation of cell adhesion	7.73e-06	0.000495	1.30 (17797,232,8353,142)	[+] Show genes
GO:0070848	response to growth factor	7.96e-06	0.000507	1.28 (17797,275,8353,165)	[+] Show genes
GO:0044236	multicellular organism metabolic process	8.57e-06	0.000543	1.45 (17797,104,8353,71)	[+] Show genes
GO:0048704	embryonic skeletal system morphogenesis	8.76e-06	0.000553	1.52 (17797,80,8353,57)	[+] Show genes
GO:0098657	import into cell	8.88e-06	0.000558	1.22 (17797,445,8353,254)	[+] Show genes
GO:0031589	cell-substrate adhesion	9.17e-06	0.000575	1.39 (17797,143,8353,93)	[+] Show genes
GO:0006355	regulation of transcription, DNA-templated	9.18e-06	0.000572	1.07 (17797,3509,8353,1761)	[+] Show genes
GO:0006954	inflammatory response	9.61e-06	0.000597	1.22 (17797,428,8353,245)	[+] Show genes
GO:0051252	regulation of RNA metabolic process	9.82e-06	0.000607	1.07 (17797,3726,8353,1865)	[+] Show genes
GO:0032231	regulation of actin filament bundle assembly	9.84e-06	0.000606	1.49 (17797,87,8353,61)	[+] Show genes
GO:1904018	positive regulation of vasculature development	1.01e-05	0.000618	1.37 (17797,154,8353,99)	[+] Show genes
GO:0007601	visual perception	1.06e-05	0.000646	1.33 (17797,196,8353,122)	[+] Show genes
GO:0071396	cellular response to lipid	1.08e-05	0.000658	1.24 (17797,348,8353,203)	[+] Show genes
GO:0006897	endocytosis	1.09e-05	0.000659	1.23 (17797,392,8353,226)	[+] Show genes
GO:1903506	regulation of nucleic acid-templated transcription	1.11e-05	0.000668	1.07 (17797,3530,8353,1770)	[+] Show genes
GO:0036294	cellular response to decreased oxygen levels	1.12e-05	0.000671	1.44 (17797,108,8353,73)	[+] Show genes
GO:0032355	response to estradiol	1.2e-05	0.000717	1.41 (17797,124,8353,82)	[+] Show genes
GO:0050877	nervous system process	1.2e-05	0.000717	1.15 (17797,857,8353,463)	[+] Show genes
GO:0110053	regulation of actin filament organization	1.23e-05	0.00073	1.30 (17797,226,8353,138)	[+] Show genes
GO:0010468	regulation of gene expression	1.23e-05	0.000729	1.06 (17797,4346,8353,2161)	[+] Show genes
GO:0010605	negative regulation of macromolecule metabolic process	1.26e-05	0.000741	1.08 (17797,2460,8353,1252)	[+] Show genes
GO:0010975	regulation of neuron projection development	1.26e-05	0.00074	1.22 (17797,408,8353,234)	[+] Show genes
GO:0048638	regulation of developmental growth	1.26e-05	0.000738	1.27 (17797,286,8353,170)	[+] Show genes
GO:2001141	regulation of RNA biosynthetic process	1.28e-05	0.000743	1.07 (17797,3538,8353,1773)	[+] Show genes
GO:0034097	response to cytokine	1.32e-05	0.000764	1.21 (17797,470,8353,266)	[+] Show genes
GO:1901653	cellular response to peptide	1.32e-05	0.000762	1.32 (17797,204,8353,126)	[+] Show genes
GO:0050920	regulation of chemotaxis	1.51e-05	0.000868	1.34 (17797,175,8353,110)	[+] Show genes
GO:0045766	positive regulation of angiogenesis	1.51e-05	0.000868	1.38 (17797,137,8353,89)	[+] Show genes
GO:0002576	platelet degranulation	1.54e-05	0.000881	1.41 (17797,121,8353,80)	[+] Show genes
GO:0051234	establishment of localization	1.57e-05	0.000895	1.06 (17797,4032,8353,2009)	[+] Show genes
GO:0032989	cellular component morphogenesis	1.59e-05	0.000901	1.23 (17797,384,8353,221)	[+] Show genes
GO:0048514	blood vessel morphogenesis	1.61e-05	0.000909	1.50 (17797,81,8353,57)	[+] Show genes
GO:0051090	regulation of DNA binding transcription factor activity	1.79e-05	0.00101	1.23 (17797,373,8353,215)	[+] Show genes
GO:0051338	regulation of transferase activity	1.95e-05	0.00109	1.14 (17797,982,8353,524)	[+] Show genes
GO:0007600	sensory perception	1.98e-05	0.0011	1.19 (17797,546,8353,304)	[+] Show genes
GO:0048660	regulation of smooth muscle cell proliferation	2.05e-05	0.00114	1.42 (17797,111,8353,74)	[+] Show genes
GO:0071560	cellular response to transforming growth factor beta stimulus	2.15e-05	0.0012	1.61 (17797,53,8353,40)	[+] Show genes
GO:0022414	reproductive process	2.19e-05	0.00121	1.12 (17797,1305,8353,684)	[+] Show genes
GO:0050953	sensory perception of light stimulus	2.22e-05	0.00122	1.31 (17797,200,8353,123)	[+] Show genes
GO:1902532	negative regulation of intracellular signal transduction	2.22e-05	0.00122	1.20 (17797,490,8353,275)	[+] Show genes
GO:0060251	regulation of glial cell proliferation	2.26e-05	0.00124	1.87 (17797,25,8353,22)	[+] Show genes
GO:0072376	protein activation cascade	2.27e-05	0.00124	1.54 (17797,68,8353,49)	[+] Show genes
GO:0000904	cell morphogenesis involved in differentiation	2.38e-05	0.00129	1.44 (17797,99,8353,67)	[+] Show genes
GO:0043434	response to peptide hormone	2.42e-05	0.00131	1.26 (17797,277,8353,164)	[+] Show genes
GO:0030326	embryonic limb morphogenesis	2.44e-05	0.00131	1.49 (17797,80,8353,56)	[+] Show genes
GO:0035113	embryonic appendage morphogenesis	2.44e-05	0.00131	1.49 (17797,80,8353,56)	[+] Show genes
GO:0009612	response to mechanical stimulus	2.53e-05	0.00136	1.31 (17797,193,8353,119)	[+] Show genes
GO:0007267	cell-cell signaling	2.55e-05	0.00136	1.17 (17797,620,8353,341)	[+] Show genes
GO:0035107	appendage morphogenesis	2.68e-05	0.00143	1.45 (17797,94,8353,64)	[+] Show genes
GO:0035108	limb morphogenesis	2.68e-05	0.00142	1.45 (17797,94,8353,64)	[+] Show genes
GO:0045778	positive regulation of ossification	2.87e-05	0.00151	1.48 (17797,82,8353,57)	[+] Show genes
GO:0006950	response to stress	2.94e-05	0.00155	1.07 (17797,2839,8353,1431)	[+] Show genes
GO:0045667	regulation of osteoblast differentiation	2.95e-05	0.00155	1.41 (17797,110,8353,73)	[+] Show genes
GO:0008152	metabolic process	3e-05	0.00157	1.03 (17797,9360,8353,4527)	[+] Show genes
GO:0051049	regulation of transport	3.1e-05	0.00161	1.10 (17797,1782,8353,917)	[+] Show genes
GO:0045807	positive regulation of endocytosis	3.12e-05	0.00162	1.40 (17797,119,8353,78)	[+] Show genes
GO:0044259	multicellular organismal macromolecule metabolic process	3.34e-05	0.00173	1.47 (17797,84,8353,58)	[+] Show genes
GO:0044243	multicellular organismal catabolic process	3.35e-05	0.00173	1.51 (17797,72,8353,51)	[+] Show genes
GO:0009628	response to abiotic stimulus	3.39e-05	0.00174	1.13 (17797,996,8353,529)	[+] Show genes
GO:0006810	transport	3.56e-05	0.00183	1.06 (17797,3920,8353,1950)	[+] Show genes
GO:0010769	regulation of cell morphogenesis involved in differentiation	3.6e-05	0.00184	1.27 (17797,252,8353,150)	[+] Show genes
GO:0030030	cell projection organization	3.65e-05	0.00186	1.16 (17797,717,8353,389)	[+] Show genes
GO:0001933	negative regulation of protein phosphorylation	3.69e-05	0.00187	1.21 (17797,407,8353,231)	[+] Show genes
GO:0044057	regulation of system process	3.82e-05	0.00193	1.19 (17797,481,8353,269)	[+] Show genes
GO:0071704	organic substance metabolic process	3.93e-05	0.00198	1.03 (17797,8872,8353,4296)	[+] Show genes
GO:0048608	reproductive structure development	4.09e-05	0.00205	1.26 (17797,260,8353,154)	[+] Show genes
GO:0071902	positive regulation of protein serine/threonine kinase activity	4.17e-05	0.00208	1.23 (17797,342,8353,197)	[+] Show genes
GO:0060479	lung cell differentiation	4.27e-05	0.00213	1.86 (17797,24,8353,21)	[+] Show genes
GO:0010942	positive regulation of cell death	4.39e-05	0.00218	1.16 (17797,631,8353,345)	[+] Show genes
GO:0009892	negative regulation of metabolic process	4.44e-05	0.0022	1.07 (17797,2695,8353,1359)	[+] Show genes
GO:0030574	collagen catabolic process	4.48e-05	0.00221	1.53 (17797,64,8353,46)	[+] Show genes
GO:0030036	actin cytoskeleton organization	4.5e-05	0.00222	1.25 (17797,285,8353,167)	[+] Show genes
GO:2000243	positive regulation of reproductive process	4.54e-05	0.00223	1.58 (17797,54,8353,40)	[+] Show genes
GO:0071260	cellular response to mechanical stimulus	4.72e-05	0.00231	1.49 (17797,76,8353,53)	[+] Show genes
GO:0097659	nucleic acid-templated transcription	4.74e-05	0.00231	1.08 (17797,2318,8353,1176)	[+] Show genes
GO:0006937	regulation of muscle contraction	4.97e-05	0.00241	1.34 (17797,149,8353,94)	[+] Show genes
GO:0007399	nervous system development	5.2e-05	0.00252	1.23 (17797,318,8353,184)	[+] Show genes
GO:0006351	transcription, DNA-templated	5.21e-05	0.00251	1.08 (17797,2317,8353,1175)	[+] Show genes
GO:0042246	tissue regeneration	5.41e-05	0.0026	1.68 (17797,38,8353,30)	[+] Show genes
GO:0071345	cellular response to cytokine stimulus	5.47e-05	0.00262	1.22 (17797,347,8353,199)	[+] Show genes
GO:0071453	cellular response to oxygen levels	5.74e-05	0.00275	1.37 (17797,124,8353,80)	[+] Show genes
GO:0051495	positive regulation of cytoskeleton organization	5.91e-05	0.00281	1.30 (17797,190,8353,116)	[+] Show genes
GO:0019216	regulation of lipid metabolic process	5.96e-05	0.00283	1.22 (17797,357,8353,204)	[+] Show genes
GO:2000648	positive regulation of stem cell proliferation	6.26e-05	0.00296	1.70 (17797,35,8353,28)	[+] Show genes
GO:0007507	heart development	6.68e-05	0.00315	1.32 (17797,170,8353,105)	[+] Show genes
GO:0050896	response to stimulus	6.7e-05	0.00315	1.05 (17797,5003,8353,2463)	[+] Show genes
GO:0010810	regulation of cell-substrate adhesion	6.78e-05	0.00318	1.30 (17797,183,8353,112)	[+] Show genes
GO:0033043	regulation of organelle organization	7e-05	0.00327	1.12 (17797,1177,8353,616)	[+] Show genes
GO:0060759	regulation of response to cytokine stimulus	7.03e-05	0.00328	1.31 (17797,172,8353,106)	[+] Show genes
GO:0090257	regulation of muscle system process	7.04e-05	0.00327	1.29 (17797,198,8353,120)	[+] Show genes
GO:0034114	regulation of heterotypic cell-cell adhesion	7.11e-05	0.0033	1.92 (17797,20,8353,18)	[+] Show genes
GO:0016192	vesicle-mediated transport	7.28e-05	0.00336	1.10 (17797,1484,8353,767)	[+] Show genes
GO:0032944	regulation of mononuclear cell proliferation	7.44e-05	0.00343	1.30 (17797,187,8353,114)	[+] Show genes
GO:0002062	chondrocyte differentiation	7.72e-05	0.00355	1.65 (17797,40,8353,31)	[+] Show genes
GO:0032642	regulation of chemokine production	7.77e-05	0.00356	1.49 (17797,70,8353,49)	[+] Show genes
GO:0001667	ameboidal-type cell migration	7.85e-05	0.00358	1.36 (17797,132,8353,84)	[+] Show genes
GO:0002237	response to molecule of bacterial origin	7.88e-05	0.00359	1.24 (17797,291,8353,169)	[+] Show genes
GO:0060487	lung epithelial cell differentiation	8.02e-05	0.00364	1.85 (17797,23,8353,20)	[+] Show genes
GO:0051091	positive regulation of DNA binding transcription factor activity	8.07e-05	0.00365	1.26 (17797,236,8353,140)	[+] Show genes
GO:0032496	response to lipopolysaccharide	8.22e-05	0.00371	1.24 (17797,274,8353,160)	[+] Show genes
GO:0044087	regulation of cellular component biogenesis	8.27e-05	0.00372	1.14 (17797,826,8353,441)	[+] Show genes
GO:0032774	RNA biosynthetic process	8.38e-05	0.00376	1.07 (17797,2531,8353,1276)	[+] Show genes
GO:0007517	muscle organ development	8.55e-05	0.00382	1.39 (17797,107,8353,70)	[+] Show genes
GO:0051347	positive regulation of transferase activity	8.95e-05	0.00399	1.15 (17797,671,8353,363)	[+] Show genes
GO:0050670	regulation of lymphocyte proliferation	9.8e-05	0.00435	1.29 (17797,186,8353,113)	[+] Show genes
GO:0008610	lipid biosynthetic process	0.0001	0.00443	1.17 (17797,545,8353,299)	[+] Show genes
GO:0001101	response to acid chemical	0.000102	0.00452	1.22 (17797,317,8353,182)	[+] Show genes
GO:0046885	regulation of hormone biosynthetic process	0.000105	0.00464	2.00 (17797,16,8353,15)	[+] Show genes
GO:0001959	regulation of cytokine-mediated signaling pathway	0.000107	0.0047	1.31 (17797,164,8353,101)	[+] Show genes
GO:0048762	mesenchymal cell differentiation	0.000109	0.00476	1.45 (17797,81,8353,55)	[+] Show genes
GO:0003012	muscle system process	0.00011	0.00481	1.25 (17797,258,8353,151)	[+] Show genes
GO:0048468	cell development	0.000112	0.00489	1.16 (17797,601,8353,327)	[+] Show genes
GO:0000186	activation of MAPKK activity	0.000115	0.005	1.56 (17797,52,8353,38)	[+] Show genes
GO:1903034	regulation of response to wounding	0.000116	0.00501	1.32 (17797,155,8353,96)	[+] Show genes
GO:0046425	regulation of JAK-STAT cascade	0.000117	0.00505	1.33 (17797,144,8353,90)	[+] Show genes
GO:0000902	cell morphogenesis	0.000122	0.00526	1.32 (17797,157,8353,97)	[+] Show genes
GO:0046068	cGMP metabolic process	0.000124	0.00531	1.72 (17797,31,8353,25)	[+] Show genes
GO:0051345	positive regulation of hydrolase activity	0.000126	0.00537	1.14 (17797,713,8353,383)	[+] Show genes
GO:0002526	acute inflammatory response	0.000128	0.00546	1.50 (17797,64,8353,45)	[+] Show genes
GO:0001501	skeletal system development	0.000129	0.00548	1.31 (17797,159,8353,98)	[+] Show genes
GO:0051248	negative regulation of protein metabolic process	0.000131	0.00554	1.12 (17797,1079,8353,565)	[+] Show genes
GO:0071375	cellular response to peptide hormone stimulus	0.000135	0.00573	1.31 (17797,161,8353,99)	[+] Show genes
GO:0034332	adherens junction organization	0.000137	0.00577	1.47 (17797,71,8353,49)	[+] Show genes
GO:0009952	anterior/posterior pattern specification	0.00014	0.0059	1.33 (17797,139,8353,87)	[+] Show genes
GO:0097485	neuron projection guidance	0.000141	0.00592	1.26 (17797,221,8353,131)	[+] Show genes
GO:0023052	signaling	0.000144	0.00604	1.15 (17797,692,8353,372)	[+] Show genes
GO:0071229	cellular response to acid chemical	0.000145	0.00605	1.28 (17797,191,8353,115)	[+] Show genes
GO:0042326	negative regulation of phosphorylation	0.000148	0.00615	1.18 (17797,443,8353,246)	[+] Show genes
GO:0008202	steroid metabolic process	0.000151	0.00628	1.25 (17797,244,8353,143)	[+] Show genes
GO:0045666	positive regulation of neuron differentiation	0.000154	0.00639	1.22 (17797,313,8353,179)	[+] Show genes
GO:0070663	regulation of leukocyte proliferation	0.000156	0.00645	1.28 (17797,195,8353,117)	[+] Show genes
GO:1904892	regulation of STAT cascade	0.000167	0.00688	1.32 (17797,145,8353,90)	[+] Show genes
GO:0048639	positive regulation of developmental growth	0.000171	0.00704	1.31 (17797,158,8353,97)	[+] Show genes
GO:0006644	phospholipid metabolic process	0.000179	0.00735	1.19 (17797,401,8353,224)	[+] Show genes
GO:0048146	positive regulation of fibroblast proliferation	0.000181	0.00741	1.55 (17797,51,8353,37)	[+] Show genes
GO:0043170	macromolecule metabolic process	0.000183	0.00745	1.03 (17797,7263,8353,3526)	[+] Show genes
GO:0007156	homophilic cell adhesion via plasma membrane adhesion molecules	0.000196	0.00797	1.31 (17797,151,8353,93)	[+] Show genes
GO:0001775	cell activation	0.000198	0.00802	1.12 (17797,941,8353,495)	[+] Show genes
GO:0035725	sodium ion transmembrane transport	0.0002	0.00808	1.38 (17797,100,8353,65)	[+] Show genes
GO:0061061	muscle structure development	0.0002	0.00808	1.37 (17797,109,8353,70)	[+] Show genes
GO:0070304	positive regulation of stress-activated protein kinase signaling cascade	0.000212	0.00853	1.32 (17797,142,8353,88)	[+] Show genes
GO:0001709	cell fate determination	0.000214	0.00857	1.63 (17797,38,8353,29)	[+] Show genes
GO:0050868	negative regulation of T cell activation	0.000214	0.00855	1.40 (17797,93,8353,61)	[+] Show genes
GO:0046486	glycerolipid metabolic process	0.000216	0.00863	1.19 (17797,400,8353,223)	[+] Show genes
GO:1900076	regulation of cellular response to insulin stimulus	0.000227	0.00903	1.48 (17797,65,8353,45)	[+] Show genes
GO:0043535	regulation of blood vessel endothelial cell migration	0.000227	0.00901	1.48 (17797,65,8353,45)	[+] Show genes
GO:0007411	axon guidance	0.00023	0.00912	1.26 (17797,219,8353,129)	[+] Show genes
GO:0048742	regulation of skeletal muscle fiber development	0.000243	0.00957	2.13 (17797,11,8353,11)	[+] Show genes
GO:0045598	regulation of fat cell differentiation	0.000251	0.00989	1.35 (17797,115,8353,73)	[+] Show genes
GO:0008219	cell death	0.000255	0.00999	1.13 (17797,790,8353,419)	[+] Show genes
GO:0010712	regulation of collagen metabolic process	0.00026	0.0102	1.64 (17797,35,8353,27)	[+] Show genes
GO:0046456	icosanoid biosynthetic process	0.00026	0.0102	1.64 (17797,35,8353,27)	[+] Show genes
GO:0051099	positive regulation of binding	0.00026	0.0101	1.29 (17797,163,8353,99)	[+] Show genes
GO:0006182	cGMP biosynthetic process	0.000268	0.0104	1.78 (17797,24,8353,20)	[+] Show genes
GO:0045600	positive regulation of fat cell differentiation	0.000269	0.0104	1.51 (17797,55,8353,39)	[+] Show genes
GO:0018108	peptidyl-tyrosine phosphorylation	0.000274	0.0106	1.28 (17797,180,8353,108)	[+] Show genes
GO:0008584	male gonad development	0.000276	0.0106	1.40 (17797,90,8353,59)	[+] Show genes
GO:0044238	primary metabolic process	0.000277	0.0106	1.03 (17797,8477,8353,4094)	[+] Show genes
GO:0044092	negative regulation of molecular function	0.000281	0.0108	1.11 (17797,1120,8353,582)	[+] Show genes
GO:0032874	positive regulation of stress-activated MAPK cascade	0.000284	0.0109	1.31 (17797,141,8353,87)	[+] Show genes
GO:0051235	maintenance of location	0.000284	0.0108	1.31 (17797,141,8353,87)	[+] Show genes
GO:0048545	response to steroid hormone	0.000285	0.0109	1.25 (17797,216,8353,127)	[+] Show genes
GO:0043068	positive regulation of programmed cell death	0.000286	0.0109	1.15 (17797,585,8353,316)	[+] Show genes
GO:0033135	regulation of peptidyl-serine phosphorylation	0.000289	0.011	1.33 (17797,130,8353,81)	[+] Show genes
GO:0048592	eye morphogenesis	0.00029	0.011	1.56 (17797,45,8353,33)	[+] Show genes
GO:0051897	positive regulation of protein kinase B signaling	0.000299	0.0113	1.31 (17797,143,8353,88)	[+] Show genes
GO:2001237	negative regulation of extrinsic apoptotic signaling pathway	0.000305	0.0115	1.37 (17797,101,8353,65)	[+] Show genes
GO:0061041	regulation of wound healing	0.000307	0.0115	1.32 (17797,132,8353,82)	[+] Show genes
GO:0043087	regulation of GTPase activity	0.00032	0.012	1.17 (17797,459,8353,252)	[+] Show genes
GO:0045669	positive regulation of osteoblast differentiation	0.000321	0.012	1.50 (17797,57,8353,40)	[+] Show genes
GO:1901615	organic hydroxy compound metabolic process	0.000328	0.0122	1.18 (17797,410,8353,227)	[+] Show genes
GO:0090596	sensory organ morphogenesis	0.000345	0.0128	1.52 (17797,52,8353,37)	[+] Show genes
GO:0016310	phosphorylation	0.000352	0.0131	1.11 (17797,1120,8353,581)	[+] Show genes
GO:0051726	regulation of cell cycle	0.000355	0.0131	1.11 (17797,1116,8353,579)	[+] Show genes
GO:0030449	regulation of complement activation	0.000362	0.0133	1.54 (17797,47,8353,34)	[+] Show genes
GO:0030099	myeloid cell differentiation	0.000362	0.0133	1.30 (17797,151,8353,92)	[+] Show genes
GO:0120036	plasma membrane bounded cell projection organization	0.000369	0.0136	1.16 (17797,533,8353,289)	[+] Show genes
GO:0007176	regulation of epidermal growth factor-activated receptor activity	0.00037	0.0135	1.69 (17797,29,8353,23)	[+] Show genes
GO:0050679	positive regulation of epithelial cell proliferation	0.00037	0.0135	1.28 (17797,166,8353,100)	[+] Show genes
GO:0006631	fatty acid metabolic process	0.00037	0.0135	1.21 (17797,286,8353,163)	[+] Show genes
GO:0018212	peptidyl-tyrosine modification	0.000381	0.0138	1.27 (17797,183,8353,109)	[+] Show genes
GO:1902905	positive regulation of supramolecular fiber organization	0.000385	0.0139	1.28 (17797,168,8353,101)	[+] Show genes
GO:0043065	positive regulation of apoptotic process	0.000388	0.014	1.15 (17797,579,8353,312)	[+] Show genes
GO:0008593	regulation of Notch signaling pathway	0.000388	0.014	1.43 (17797,73,8353,49)	[+] Show genes
GO:0043122	regulation of I-kappaB kinase/NF-kappaB signaling	0.00039	0.014	1.23 (17797,242,8353,140)	[+] Show genes
GO:0030183	B cell differentiation	0.000391	0.014	1.39 (17797,89,8353,58)	[+] Show genes
GO:0045995	regulation of embryonic development	0.000393	0.0141	1.34 (17797,118,8353,74)	[+] Show genes
GO:0048871	multicellular organismal homeostasis	0.000393	0.014	1.34 (17797,118,8353,74)	[+] Show genes
GO:0045055	regulated exocytosis	0.0004	0.0143	1.14 (17797,655,8353,350)	[+] Show genes
GO:0070302	regulation of stress-activated protein kinase signaling cascade	0.000403	0.0143	1.25 (17797,204,8353,120)	[+] Show genes
GO:1903036	positive regulation of response to wounding	0.000413	0.0146	1.50 (17797,54,8353,38)	[+] Show genes
GO:0045444	fat cell differentiation	0.000425	0.015	1.36 (17797,100,8353,64)	[+] Show genes
GO:0060562	epithelial tube morphogenesis	0.000425	0.015	1.36 (17797,100,8353,64)	[+] Show genes
GO:0009954	proximal/distal pattern formation	0.000428	0.0151	1.72 (17797,26,8353,21)	[+] Show genes
GO:0045581	negative regulation of T cell differentiation	0.000433	0.0152	1.63 (17797,34,8353,26)	[+] Show genes
GO:2000241	regulation of reproductive process	0.000434	0.0152	1.31 (17797,133,8353,82)	[+] Show genes
GO:0070167	regulation of biomineral tissue development	0.000436	0.0153	1.42 (17797,75,8353,50)	[+] Show genes
GO:0071559	response to transforming growth factor beta	0.000439	0.0153	1.47 (17797,61,8353,42)	[+] Show genes
GO:0055117	regulation of cardiac muscle contraction	0.000445	0.0155	1.44 (17797,68,8353,46)	[+] Show genes
GO:0018193	peptidyl-amino acid modification	0.000459	0.016	1.12 (17797,863,8353,453)	[+] Show genes
GO:0015701	bicarbonate transport	0.00046	0.016	1.55 (17797,44,8353,32)	[+] Show genes
GO:0046850	regulation of bone remodeling	0.00046	0.0159	1.55 (17797,44,8353,32)	[+] Show genes
GO:0052547	regulation of peptidase activity	0.000462	0.0159	1.18 (17797,404,8353,223)	[+] Show genes
GO:0003014	renal system process	0.000466	0.016	1.37 (17797,93,8353,60)	[+] Show genes
GO:0098742	cell-cell adhesion via plasma-membrane adhesion molecules	0.000471	0.0162	1.24 (17797,216,8353,126)	[+] Show genes
GO:0051494	negative regulation of cytoskeleton organization	0.000471	0.0161	1.34 (17797,113,8353,71)	[+] Show genes
GO:0006643	membrane lipid metabolic process	0.000472	0.0161	1.25 (17797,197,8353,116)	[+] Show genes
GO:0031346	positive regulation of cell projection organization	0.000477	0.0163	1.20 (17797,324,8353,182)	[+] Show genes
GO:0045165	cell fate commitment	0.00048	0.0163	1.31 (17797,137,8353,84)	[+] Show genes
GO:0032233	positive regulation of actin filament bundle assembly	0.000487	0.0165	1.48 (17797,56,8353,39)	[+] Show genes
GO:0014910	regulation of smooth muscle cell migration	0.000487	0.0165	1.48 (17797,56,8353,39)	[+] Show genes
GO:0070613	regulation of protein processing	0.000493	0.0167	1.35 (17797,104,8353,66)	[+] Show genes
GO:0002224	toll-like receptor signaling pathway	0.000505	0.017	1.37 (17797,95,8353,61)	[+] Show genes
GO:0042476	odontogenesis	0.000505	0.017	1.37 (17797,95,8353,61)	[+] Show genes
GO:0051591	response to cAMP	0.000505	0.017	1.37 (17797,95,8353,61)	[+] Show genes
GO:0032872	regulation of stress-activated MAPK cascade	0.000512	0.0172	1.25 (17797,203,8353,119)	[+] Show genes
GO:0030336	negative regulation of cell migration	0.000516	0.0173	1.24 (17797,224,8353,130)	[+] Show genes
GO:0045923	positive regulation of fatty acid metabolic process	0.000527	0.0176	1.65 (17797,31,8353,24)	[+] Show genes
GO:0050808	synapse organization	0.000527	0.0176	1.30 (17797,141,8353,86)	[+] Show genes
GO:1902904	negative regulation of supramolecular fiber organization	0.000528	0.0175	1.35 (17797,106,8353,67)	[+] Show genes
GO:1903317	regulation of protein maturation	0.000528	0.0175	1.35 (17797,106,8353,67)	[+] Show genes
GO:2001234	negative regulation of apoptotic signaling pathway	0.000539	0.0178	1.25 (17797,207,8353,121)	[+] Show genes
GO:0010639	negative regulation of organelle organization	0.000542	0.0179	1.20 (17797,311,8353,175)	[+] Show genes
GO:0009790	embryo development	0.000566	0.0187	1.24 (17797,211,8353,123)	[+] Show genes
GO:0051896	regulation of protein kinase B signaling	0.000569	0.0187	1.25 (17797,192,8353,113)	[+] Show genes
GO:0043536	positive regulation of blood vessel endothelial cell migration	0.000575	0.0189	1.60 (17797,36,8353,27)	[+] Show genes
GO:0044246	regulation of multicellular organismal metabolic process	0.000575	0.0188	1.60 (17797,36,8353,27)	[+] Show genes
GO:0006953	acute-phase response	0.000584	0.0191	1.56 (17797,41,8353,30)	[+] Show genes
GO:0071496	cellular response to external stimulus	0.000584	0.019	1.22 (17797,261,8353,149)	[+] Show genes
GO:0001952	regulation of cell-matrix adhesion	0.000588	0.0191	1.36 (17797,99,8353,63)	[+] Show genes
GO:1903708	positive regulation of hemopoiesis	0.000604	0.0196	1.28 (17797,162,8353,97)	[+] Show genes
GO:0040013	negative regulation of locomotion	0.000622	0.0201	1.21 (17797,269,8353,153)	[+] Show genes
GO:0010830	regulation of myotube differentiation	0.000628	0.0203	1.49 (17797,53,8353,37)	[+] Show genes
GO:0060761	negative regulation of response to cytokine stimulus	0.000628	0.0202	1.49 (17797,53,8353,37)	[+] Show genes
GO:0045834	positive regulation of lipid metabolic process	0.00063	0.0203	1.32 (17797,123,8353,76)	[+] Show genes
GO:0061036	positive regulation of cartilage development	0.000633	0.0203	1.67 (17797,28,8353,22)	[+] Show genes
GO:0017145	stem cell division	0.000633	0.0203	1.67 (17797,28,8353,22)	[+] Show genes
GO:0010721	negative regulation of cell development	0.000641	0.0205	1.21 (17797,273,8353,155)	[+] Show genes
GO:0019932	second-messenger-mediated signaling	0.000648	0.0207	1.23 (17797,223,8353,129)	[+] Show genes
GO:0060411	cardiac septum morphogenesis	0.000653	0.0208	1.46 (17797,60,8353,41)	[+] Show genes
GO:0032269	negative regulation of cellular protein metabolic process	0.00066	0.021	1.11 (17797,1018,8353,528)	[+] Show genes
GO:0006665	sphingolipid metabolic process	0.000677	0.0215	1.28 (17797,153,8353,92)	[+] Show genes
GO:2000257	regulation of protein activation cascade	0.000682	0.0216	1.51 (17797,48,8353,34)	[+] Show genes
GO:0031960	response to corticosteroid	0.000703	0.0222	1.28 (17797,155,8353,93)	[+] Show genes
GO:0008406	gonad development	0.000722	0.0227	1.34 (17797,105,8353,66)	[+] Show genes
GO:0010718	positive regulation of epithelial to mesenchymal transition	0.000723	0.0227	1.54 (17797,43,8353,31)	[+] Show genes
GO:0006650	glycerophospholipid metabolic process	0.000742	0.0233	1.19 (17797,334,8353,186)	[+] Show genes
GO:0051051	negative regulation of transport	0.000744	0.0233	1.16 (17797,460,8353,250)	[+] Show genes
GO:0010717	regulation of epithelial to mesenchymal transition	0.000767	0.024	1.39 (17797,78,8353,51)	[+] Show genes
GO:0022408	negative regulation of cell-cell adhesion	0.000787	0.0245	1.28 (17797,146,8353,88)	[+] Show genes
GO:0002221	pattern recognition receptor signaling pathway	0.000801	0.0249	1.31 (17797,120,8353,74)	[+] Show genes
GO:1901861	regulation of muscle tissue development	0.000801	0.0249	1.31 (17797,120,8353,74)	[+] Show genes
GO:0045931	positive regulation of mitotic cell cycle	0.000804	0.0249	1.30 (17797,133,8353,81)	[+] Show genes
GO:0001516	prostaglandin biosynthetic process	0.000839	0.0259	1.97 (17797,13,8353,12)	[+] Show genes
GO:0046457	prostanoid biosynthetic process	0.000839	0.0259	1.97 (17797,13,8353,12)	[+] Show genes
GO:0048511	rhythmic process	0.000839	0.0258	1.20 (17797,282,8353,159)	[+] Show genes
GO:0012501	programmed cell death	0.000853	0.0262	1.12 (17797,755,8353,397)	[+] Show genes
GO:0043567	regulation of insulin-like growth factor receptor signaling pathway	0.000854	0.0262	1.74 (17797,22,8353,18)	[+] Show genes
GO:0002323	natural killer cell activation involved in immune response	0.000854	0.0261	1.74 (17797,22,8353,18)	[+] Show genes
GO:0055094	response to lipoprotein particle	0.000854	0.0261	1.74 (17797,22,8353,18)	[+] Show genes
GO:0050996	positive regulation of lipid catabolic process	0.000854	0.026	1.74 (17797,22,8353,18)	[+] Show genes
GO:0001649	osteoblast differentiation	0.000866	0.0264	1.34 (17797,100,8353,63)	[+] Show genes
GO:1903038	negative regulation of leukocyte cell-cell adhesion	0.000866	0.0263	1.34 (17797,100,8353,63)	[+] Show genes
GO:0006956	complement activation	0.000877	0.0266	1.52 (17797,45,8353,32)	[+] Show genes
GO:0001954	positive regulation of cell-matrix adhesion	0.000877	0.0265	1.52 (17797,45,8353,32)	[+] Show genes
GO:0050766	positive regulation of phagocytosis	0.000877	0.0265	1.52 (17797,45,8353,32)	[+] Show genes
GO:0016569	covalent chromatin modification	0.000878	0.0265	1.16 (17797,463,8353,251)	[+] Show genes
GO:0001569	branching involved in blood vessel morphogenesis	0.00088	0.0265	1.63 (17797,30,8353,23)	[+] Show genes
GO:0032965	regulation of collagen biosynthetic process	0.00088	0.0264	1.63 (17797,30,8353,23)	[+] Show genes
GO:0021700	developmental maturation	0.000889	0.0266	1.26 (17797,169,8353,100)	[+] Show genes
GO:0043547	positive regulation of GTPase activity	0.000905	0.0271	1.17 (17797,392,8353,215)	[+] Show genes
GO:0032102	negative regulation of response to external stimulus	0.000913	0.0272	1.21 (17797,263,8353,149)	[+] Show genes
GO:0051384	response to glucocorticoid	0.000914	0.0272	1.29 (17797,139,8353,84)	[+] Show genes
GO:0045639	positive regulation of myeloid cell differentiation	0.000917	0.0272	1.38 (17797,82,8353,53)	[+] Show genes
GO:0046473	phosphatidic acid metabolic process	0.000923	0.0274	1.54 (17797,40,8353,29)	[+] Show genes
GO:0030500	regulation of bone mineralization	0.000946	0.028	1.42 (17797,66,8353,44)	[+] Show genes
GO:0050764	regulation of phagocytosis	0.000946	0.0279	1.42 (17797,66,8353,44)	[+] Show genes
GO:0071402	cellular response to lipoprotein particle stimulus	0.000952	0.0281	1.86 (17797,16,8353,14)	[+] Show genes
GO:0045787	positive regulation of cell cycle	0.000956	0.0281	1.18 (17797,351,8353,194)	[+] Show genes
GO:0050921	positive regulation of chemotaxis	0.000972	0.0285	1.30 (17797,128,8353,78)	[+] Show genes
GO:0045785	positive regulation of cell adhesion	0.000988	0.029	1.17 (17797,361,8353,199)	[+] Show genes
GO:0007193	adenylate cyclase-inhibiting G-protein coupled receptor signaling pathway	0.000991	0.029	1.39 (17797,75,8353,49)	[+] Show genes
GO:0010466	negative regulation of peptidase activity	0.000999	0.0292	1.21 (17797,246,8353,140)	[+] Show genes
