# Supplementary material for: Harnessing synthetic lethality to predict the response to cancer treatment
Source: Nat Commun. 2018 Jun 29;9:2546. doi: 10.1038/s41467-018-04647-1 (PMC6026173; doi:10.1038/s41467-018-04647-1)
Supplement: Supplementary file 8 — Supplementary Data 5 [file 41467_2018_4647_MOESM8_ESM.xlsx]

## Sheet: Sheet1
Supplementary Data 5. Fraction of experimentally identified and inferred SL sets that are supported by tumor data
	Total	Unerrepresented		Survival-informative
		Count	(%)	Count	(%)
Experimentally identified SL pairs	4457*	558	0.125	10	0.002
Inferred SL pairs	16371901	437553	0.0267259	57651	0.00352134
*This number is different from the number in Supplementary Data 2/3 because here we considered the pairs differently if the same pair was tested in different cancer types in different studies.
