# Supplementary material for: Harnessing synthetic lethality to predict the response to cancer treatment
Source: Nat Commun. 2018 Jun 29;9:2546. doi: 10.1038/s41467-018-04647-1 (PMC6026173; doi:10.1038/s41467-018-04647-1)
Supplement: Supplementary file 9 — Supplementary Data 6 [file 41467_2018_4647_MOESM9_ESM.xlsx]

## Sheet: Sheet1
Supplementary Data 6. Gene essentiality screen in liv7k cell line (Shanks essentiality in oral cancer data, % growth inhibition)
genes	Normoxia_REP1	Normoxia_REP2	Normoxia_REP3	Hypoxia_REP1	Hypoxia_REP2	Hypoxia_REP3	normoxia.mean	normoxia.median	hypoxia.mean	hypoxia.median
A1BG	42.91	58.81	58.95	3.41	15.34	23.67	53.5567	58.81	14.14	15.34
A1CF	14.66	21.82	7.42	-23.36	3.51	-12.8	14.6333	14.66	-10.8833	-12.8
A2ML1	24.54	-36.93	-1.89	-19.28	-8.42	2.89	-4.76	-1.89	-8.27	-8.42
A2M	42.61	32.86	30.77	44.69	36.5	42.26	35.4133	32.86	41.15	42.26
A4GALT	-17.41	11.63	35.95	24.23	22.18	32.01	10.0567	11.63	26.14	24.23
A4GNT	20.13	18.85	17.92	50.05	39.59	20.24	18.9667	18.85	36.6267	39.59
AAAS	-14.74	32.03	28.19	52.62	14.42	34.67	15.16	28.19	33.9033	34.67
AACS	31.06	41.99	38.4	16.66	51.33	38.47	37.15	38.4	35.4867	38.47
AADACL2	6.71	12.09	21.14	-41.35	-3	-17.69	13.3133	12.09	-20.68	-17.69
AADACL4	5.51	9.22	9.09	9.22	10.18	-0.77	7.94	9.09	6.21	9.22
AADAC	-8.58	-4.76	5.74	26.86	-3.68	-8.68	-2.53333	-4.76	4.83333	-3.68
AADAT	-18.94	5.75	10.15	22.26	18.7	7.83	-1.01333	5.75	16.2633	18.7
AAGAB	34.8	7.29	10.86	19.59	26.54	8.9	17.65	10.86	18.3433	19.59
AAK1	13.56	42.39	49.21	21.49	42.07	34.28	35.0533	42.39	32.6133	34.28
AAMP	33.97	39.62	11.58	46.29	55.79	24.4	28.39	33.97	42.16	46.29
AANAT	21.44	56.45	44.76	49.33	43.76	45.45	40.8833	44.76	46.18	45.45
AARS2	25.51	23.24	-1.34	-2.4	7.11	-3.12	15.8033	23.24	0.53	-2.4
AARSD1	66.69	60.44	68.31	77.86	74.6	76.49	65.1467	66.69	76.3167	76.49
AARS	13.64	-9.82	-17.69	35.23	11.45	3.87	-4.62333	-9.82	16.85	11.45
AASDHPPT	58.16	72.03	59.61	63.36	63.14	57.59	63.2667	59.61	61.3633	63.14
AASDH	-5.98	-2.41	20.53	13.57	23.36	13.83	4.04667	-2.41	16.92	13.83
AASS	43.48	46.18	28.27	43.25	35.5	29.17	39.31	43.48	35.9733	35.5
AATF	45.02	32.07	30.15	29.13	29.66	45.44	35.7467	32.07	34.7433	29.66
AATK	26.6	31.92	22.37	-10.16	-2.92	2.08	26.9633	26.6	-3.66667	-2.92
ABAT	19.68	22.26	29.87	40.68	37.17	41.04	23.9367	22.26	39.63	40.68
ABCA10	12.91	-3.24	-22.88	13.4	3.29	0.56	-4.40333	-3.24	5.75	3.29
ABCA12	17.57	-10.41	7.57	25.98	-1.66	21.97	4.91	7.57	15.43	21.97
ABCA13	-3.33	18.76	6.15	6.48	9.79	20.68	7.19333	6.15	12.3167	9.79
ABCA1	21.59	35.23	43.69	28.77	9.55	19.86	33.5033	35.23	19.3933	19.86
ABCA2	20.66	8.11	-3.61	26.99	56.07	31.16	8.38667	8.11	38.0733	31.16
ABCA3	-20.15	9.63	-6.76	11.44	-2.49	6.83	-5.76	-6.76	5.26	6.83
ABCA4	1.65	0.6	-7.24	-10.57	-13.96	-38.78	-1.66333	0.6	-21.1033	-13.96
ABCA5	-8.89	9.97	23.49	18.26	18.72	-5.64	8.19	9.97	10.4467	18.26
ABCA6	-5.13	-5.52	-4.81	3.32	1.26	-3.53	-5.15333	-5.13	0.35	1.26
ABCA7	-22.3	12.7	-58.45	19.37	4.62	0.47	-22.6833	-22.3	8.15333	4.62
ABCA8	-5.1	17.73	17.74	29.41	6.91	6.63	10.1233	17.73	14.3167	6.91
ABCA9	-5.13	18.64	22.76	21.21	23.29	5.77	12.09	18.64	16.7567	21.21
ABCB10	50.57	51.45	56.1	64.37	42.58	56.93	52.7067	51.45	54.6267	56.93
ABCB11	24.9	18.08	31.02	62.34	39.84	52.64	24.6667	24.9	51.6067	52.64
ABCB1	19.03	32.29	21.94	17.86	37.87	32.2	24.42	21.94	29.31	32.2
ABCB4	-9.25	-2.67	-4.58	11.88	-1.03	9.29	-5.5	-4.58	6.71333	9.29
ABCB5	13.1	35.68	32.96	19.49	50.12	20.46	27.2467	32.96	30.0233	20.46
ABCB6	30.96	50.02	42.8	36.67	49.71	46.32	41.26	42.8	44.2333	46.32
ABCB7	30.04	40.98	38.28	2.88	41.88	37.8	36.4333	38.28	27.52	37.8
ABCB8	-3.71	26.57	19.57	42.28	29.5	4.3	14.1433	19.57	25.36	29.5
ABCB9	-43.79	16.14	21.82	17.79	24.16	1.72	-1.94333	16.14	14.5567	17.79
ABCC10	-10.79	3.72	12.92	9.77	26.98	15.53	1.95	3.72	17.4267	15.53
ABCC11	11.07	23.42	29.82	15.66	36.47	9.21	21.4367	23.42	20.4467	15.66
ABCC12	33.95	18.74	20.94	19.31	18.1	19.99	24.5433	20.94	19.1333	19.31
ABCC1	2.82	0.75	2.8	16.86	18.77	17.51	2.12333	2.8	17.7133	17.51
ABCC2	-17.81	-12.22	11.81	4.56	13.11	12.77	-6.07333	-12.22	10.1467	12.77
ABCC3	68.23	68.45	70.08	79.9	48.28	42.27	68.92	68.45	56.8167	48.28
ABCC4	41.94	53.66	62.62	58.73	66.67	62.29	52.74	53.66	62.5633	62.29
ABCC5	-7.66	34.29	30.01	18.85	8.92	20.2	18.88	30.01	15.99	18.85
ABCC6	-21.14	4.12	15.16	15.25	-2.81	16.8	-0.62	4.12	9.74667	15.25
ABCC8	60.41	67.17	61.13	59.54	66.4	56.78	62.9033	61.13	60.9067	59.54
ABCC9	25.61	29.15	45.59	22.97	31.76	33.8	33.45	29.15	29.51	31.76
ABCD1	48.96	47.4	41.99	33.67	51.59	34.76	46.1167	47.4	40.0067	34.76
ABCD2	2.67	7.2	17.2	-6.59	19.33	-2.05	9.02333	7.2	3.56333	-2.05
ABCD3	74.85	56.56	65.73	48.92	69.24	47.66	65.7133	65.73	55.2733	48.92
ABCD4	35.33	39.89	37.44	41.93	46.25	43.47	37.5533	37.44	43.8833	43.47
ABCE1	30.07	3.04	13.17	5.12	14.57	15.97	15.4267	13.17	11.8867	14.57
ABCF1	23.61	35.41	21.84	11.09	8.32	-11.25	26.9533	23.61	2.72	8.32
ABCF2	19.72	34.44	30.26	39.31	22.83	25.48	28.14	30.26	29.2067	25.48
ABCF3	-3.11	3.23	1.55	9.07	27.11	9.6	0.556667	1.55	15.26	9.6
ABCG1	-9.37	2.49	25.96	5.09	8.27	1.42	6.36	2.49	4.92667	5.09
ABCG2	0.46	27.23	3.4	9.77	23.91	1.19	10.3633	3.4	11.6233	9.77
ABCG4	8.52	4.15	31.62	31.47	29.5	41.09	14.7633	8.52	34.02	31.47
ABCG5	-25.5	-15.38	15.56	-13.91	-12.87	-12.53	-8.44	-15.38	-13.1033	-12.87
ABCG8	-5.56	12.37	21.76	4.99	24.84	14.31	9.52333	12.37	14.7133	14.31
ABHD10	13.69	12.14	5.19	4.62	12.59	10.66	10.34	12.14	9.29	10.66
ABHD11	23.5	20.18	21.81	46.4	63.26	49.66	21.83	21.81	53.1067	49.66
ABHD12B	-0.08	6.26	14.62	14.49	17.44	12.99	6.93333	6.26	14.9733	14.49
ABHD12	3.92	3.45	11.52	-21.24	-12.21	-12.39	6.29667	3.92	-15.28	-12.39
ABHD13	13.07	12.94	19.84	48.88	33.8	21.38	15.2833	13.07	34.6867	33.8
ABHD15	73.37	60.96	72.3	81.62	72.05	68.9	68.8767	72.3	74.19	72.05
ABHD1	53.77	55.11	44.47	44	46.24	45.71	51.1167	53.77	45.3167	45.71
ABHD2	50.59	45.79	46.96	53.32	30.48	36.19	47.78	46.96	39.9967	36.19
ABHD3	-6.19	-6.78	6.52	-16.74	-10.62	15.13	-2.15	-6.19	-4.07667	-10.62
ABHD4	9.91	6.36	28.14	13.49	36.55	8.22	14.8033	9.91	19.42	13.49
ABHD5	17.54	25.99	42.98	30.98	36.04	26.72	28.8367	25.99	31.2467	30.98
ABHD6	-41.26	-13.11	-14.73	-8.68	8.27	-5.66	-23.0333	-14.73	-2.02333	-5.66
ABHD8	19.75	35.27	19.23	23.12	38.23	32.72	24.75	19.75	31.3567	32.72
ABI1	23.12	9.46	34.89	60.9	8.25	30.83	22.49	23.12	33.3267	30.83
ABI2	49.9	45.2	17.87	32.05	13.36	33.46	37.6567	45.2	26.29	32.05
ABI3BP	18.38	15.91	23.07	29.3	54.86	18.03	19.12	18.38	34.0633	29.3
ABI3	-28.67	-33.02	-7.26	3.84	1.47	-6.42	-22.9833	-28.67	-0.37	1.47
ABL1	-4.76	24.83	23.3	9.98	-1.25	-3.2	14.4567	23.3	1.84333	-1.25
ABL2	1.3	19.69	32.82	21.13	16.3	34.88	17.9367	19.69	24.1033	21.13
ABLIM1	50.31	60.09	39.96	23.88	17.37	40.14	50.12	50.31	27.13	23.88
ABLIM2	30.35	33.26	49.82	39.68	41.27	33.06	37.81	33.26	38.0033	39.68
ABLIM3	33.25	30.34	7.23	54.4	36.57	26.31	23.6067	30.34	39.0933	36.57
ABO	25.44	18.01	14.77	4.8	22.53	37.2	19.4067	18.01	21.51	22.53
ABP1	29.66	52.7	18.54	44.55	32.44	31.54	33.6333	29.66	36.1767	32.44
ABRA	-12.04	5.46	16.46	13.83	27.86	18.95	3.29333	5.46	20.2133	18.95
ABR	-6.21	19.15	25.82	22.21	-3.02	23.2	12.92	19.15	14.13	22.21
ABT1	45.48	44.11	26.73	-31.06	-13.27	-7.57	38.7733	44.11	-17.3	-13.27
ABTB1	-10.53	36.68	21.82	33.33	51.75	40.19	15.99	21.82	41.7567	40.19
ABTB2	3.64	-3.45	26.9	2.54	24.18	17.26	9.03	3.64	14.66	17.26
ACAA1	19.52	19.74	15.85	5.19	-0.77	3.77	18.37	19.52	2.73	3.77
ACAA2	26.17	20.78	13.61	0.45	6.82	-20.13	20.1867	20.78	-4.28667	0.45
ACACA	31.2	29.35	42.48	38.59	26.49	20.05	34.3433	31.2	28.3767	26.49
ACACB	28.23	25.72	19.7	38.86	18.68	42.27	24.55	25.72	33.27	38.86
ACAD10	72.35	55.84	48.03	57.18	43.99	52.73	58.74	55.84	51.3	52.73
ACAD11	50.33	37.36	41.85	53.91	60.71	68.15	43.18	41.85	60.9233	60.71
ACAD8	32.33	13.07	31.59	37.91	27.18	1.76	25.6633	31.59	22.2833	27.18
ACAD9	13.76	23.38	21.57	25.47	16.03	24.74	19.57	21.57	22.08	24.74
ACADL	58.91	57.02	59.76	71.46	66.81	56.64	58.5633	58.91	64.97	66.81
ACADM	-5.53	10.35	9.58	19.84	24.11	12.59	4.8	9.58	18.8467	19.84
ACADSB	24.86	27.13	15.88	37.04	55.78	25.8	22.6233	24.86	39.54	37.04
ACADS	52.9	33.36	15.22	51.82	65.07	45.31	33.8267	33.36	54.0667	51.82
ACADVL	30.39	26.08	45.19	20.4	11.32	27.05	33.8867	30.39	19.59	20.4
ACAN	11.89	-6.44	4.43	18.73	20.34	17.29	3.29333	4.43	18.7867	18.73
ACAP1	40.02	6.98	20.71	29.44	39.28	25.98	22.57	20.71	31.5667	29.44
ACAP2	15.22	6.03	15.23	-6.4	36.49	13.95	12.16	15.22	14.68	13.95
ACAP3	43.34	8.6	25.47	4.84	5.2	9.99	25.8033	25.47	6.67667	5.2
ACAT1	-2.4	15.62	4.09	14.98	37.32	3.01	5.77	4.09	18.4367	14.98
ACAT2	18.87	0.54	18.63	10.2	16.96	12.25	12.68	18.63	13.1367	12.25
ACBD3	-4.49	14.44	21.58	16.97	22.33	14.52	10.51	14.44	17.94	16.97
ACBD4	-3.75	12.6	-2.42	20.38	-13.23	-7.93	2.14333	-2.42	-0.26	-7.93
ACBD5	8.96	-3.2	-0.64	4.34	32.58	30.74	1.70667	-0.64	22.5533	30.74
ACBD6	11.25	20.08	14.68	12.85	-0.6	6.45	15.3367	14.68	6.23333	6.45
ACBD7	16.04	-18.91	26.16	32.02	45.84	43.48	7.76333	16.04	40.4467	43.48
ACCSL	7.41	-3.28	11.35	9.14	18.94	14.08	5.16	7.41	14.0533	14.08
ACCS	27.11	43.29	45.45	39.73	45.95	36.42	38.6167	43.29	40.7	39.73
ACD	47.08	46.5	49.5	31.32	25.55	32.09	47.6933	47.08	29.6533	31.32
ACE2	9.7	-4.26	14.64	30.52	45.07	45.35	6.69333	9.7	40.3133	45.07
ACER1	84.23	80.36	87.73	94.27	90.98	98.46	84.1067	84.23	94.57	94.27
ACER2	41.26	34.88	32.45	35.03	45.18	29.24	36.1967	34.88	36.4833	35.03
ACER3	17.14	-11.76	24.25	12.71	25.56	19.8	9.87667	17.14	19.3567	19.8
ACE	-4.15	17.29	12.64	15.14	0.2	13.57	8.59333	12.64	9.63667	13.57
ACHE	-17.81	8.89	1.91	6.81	0.58	2.72	-2.33667	1.91	3.37	2.72
ACIN1	37.27	55.75	39.71	36.86	40.14	32.2	44.2433	39.71	36.4	36.86
ACLY	15.74	27.48	14.35	11.23	27.12	5.5	19.19	15.74	14.6167	11.23
ACMSD	37.19	58.08	24	50.02	56.27	30.85	39.7567	37.19	45.7133	50.02
ACN9	37.41	34.59	44.24	47.99	54.01	53.92	38.7467	37.41	51.9733	53.92
ACO1	11.46	15.9	21.02	13.8	30.93	27.94	16.1267	15.9	24.2233	27.94
ACO2	47.7	61.34	44.64	50.58	56.68	55.42	51.2267	47.7	54.2267	55.42
ACOT1	14.18	3.24	1.54	17.05	9.08	5.12	6.32	3.24	10.4167	9.08
ACOT2	-0.09	33.78	26.18	51.33	47.49	49.79	19.9567	26.18	49.5367	49.79
ACOT4	0.5	-19.3	-13.69	49.06	40.92	32.74	-10.83	-13.69	40.9067	40.92
ACOT6	48.31	-6.93	17.81	8.5	10.91	4.5	19.73	17.81	7.97	8.5
ACOT8	57.06	55.71	51.42	57.59	47.05	60.81	54.73	55.71	55.15	57.59
ACOT9	18.52	22.04	29.19	52.33	57.92	58.07	23.25	22.04	56.1067	57.92
ACOX1	21.1	31.54	12.31	29.96	16.5	21.72	21.65	21.1	22.7267	21.72
ACOX2	-12.16	25.78	33.65	27.65	26.19	1.92	15.7567	25.78	18.5867	26.19
ACOX3	10.75	40.16	21.12	-9.99	-17.06	-18.96	24.01	21.12	-15.3367	-17.06
ACOXL	34.33	33.31	35.18	18.25	41.12	21.26	34.2733	34.33	26.8767	21.26
ACP1	16.73	15.72	22.58	16.71	12.82	12.91	18.3433	16.73	14.1467	12.91
ACP2	24.95	49.11	47.41	41.68	34.75	14.51	40.49	47.41	30.3133	34.75
ACP5	39.69	34.62	15.61	52.47	65.85	48.26	29.9733	34.62	55.5267	52.47
ACP6	-13.02	-16.83	7.92	14.26	-8	8.03	-7.31	-13.02	4.76333	8.03
ACPL2	44.93	53.59	64.67	44.64	26.35	44.68	54.3967	53.59	38.5567	44.64
ACPP	19.68	51.06	43.35	52.82	30.34	39.94	38.03	43.35	41.0333	39.94
ACPT	36.71	40.15	44.75	6.01	36.44	19.52	40.5367	40.15	20.6567	19.52
ACRBP	32.93	38.27	42.96	-0.59	42.08	34.05	38.0533	38.27	25.18	34.05
ACRC	15.4	5.79	19.45	28	17.22	14.32	13.5467	15.4	19.8467	17.22
ACRV1	9.7	41.23	8.43	1.49	42.72	35.51	19.7867	9.7	26.5733	35.51
ACR	5.35	-10.51	-25.38	15.64	-1.53	25.76	-10.18	-10.51	13.29	15.64
ACSBG1	10.2	17.01	-2.55	11.32	22.52	0.23	8.22	10.2	11.3567	11.32
ACSF3	25.47	0.87	12.26	5.37	19.46	42.53	12.8667	12.26	22.4533	19.46
ACSL1	34.56	46.47	32.86	44.5	56.59	55.08	37.9633	34.56	52.0567	55.08
ACSL3	-11.92	7.79	31.52	6.71	34.5	9.03	9.13	7.79	16.7467	9.03
ACSL4	5.84	-20.96	-26.68	12.11	-15.08	2.73	-13.9333	-20.96	-0.08	2.73
ACSL5	21.43	27.69	28.82	56	38.18	50.59	25.98	27.69	48.2567	50.59
ACSL6	21.49	-1.09	-10.35	16.8	24.54	15.97	3.35	-1.09	19.1033	16.8
ACSM1	85.69	90.4	84.74	69.44	66.1	66.23	86.9433	85.69	67.2567	66.23
ACSM2A	12.99	22.71	12.92	15.82	21.5	4.75	16.2067	12.99	14.0233	15.82
ACSM2B	29.94	-28.02	-12.69	2.54	-0.7	-12.31	-3.59	-12.69	-3.49	-0.7
ACSM3	10.94	16.94	1.19	40.46	19.22	19.77	9.69	10.94	26.4833	19.77
ACSM4	-9.63	27.88	21.26	-11.49	4.91	-8.3	13.17	21.26	-4.96	-8.3
ACSM5	29.81	45.35	37.42	43.14	26.15	31.96	37.5267	37.42	33.75	31.96
ACSS2	64.19	56.91	63.56	22.92	50.98	9.93	61.5533	63.56	27.9433	22.92
ACTA1	1.97	6.79	25.46	10.05	-3.23	14.97	11.4067	6.79	7.26333	10.05
ACTA2	-17.37	6.79	3.47	29.29	24.21	31.69	-2.37	3.47	28.3967	29.29
ACTBL2	41.94	31.79	35.76	-3.82	6.73	19.28	36.4967	35.76	7.39667	6.73
ACTB	-35.81	6.89	19	26.47	22.4	27.23	-3.30667	6.89	25.3667	26.47
ACTC1	20.17	28.42	26.39	26.17	18.89	18.56	24.9933	26.39	21.2067	18.89
ACTG1	-17.15	-0.32	24.08	-2.15	-9.43	-8.54	2.20333	-0.32	-6.70667	-8.54
ACTG2	32.65	26.91	18.74	8.14	4.06	20.49	26.1	26.91	10.8967	8.14
ACTL6A	60.79	63.88	52.96	57.62	53.4	56.64	59.21	60.79	55.8867	56.64
ACTL6B	27.82	28.85	31.63	16.6	19.76	27.83	29.4333	28.85	21.3967	19.76
ACTL7A	31.59	23.64	29.31	-15.41	31.2	5.67	28.18	29.31	7.15333	5.67
ACTL7B	5.79	7.25	19.62	41.92	-16.11	11.11	10.8867	7.25	12.3067	11.11
ACTL8	8.38	1.2	-3.66	4.11	7.37	10.88	1.97333	1.2	7.45333	7.37
ACTL9	35.09	32.8	20.05	18.45	4.12	13.55	29.3133	32.8	12.04	13.55
ACTN1	21.85	34.65	45.59	57.93	43.73	34.75	34.03	34.65	45.47	43.73
ACTN2	24.01	12.83	23.44	18.69	36.05	32.69	20.0933	23.44	29.1433	32.69
ACTN3	5.62	-7.95	4.58	3.97	-3.64	29.79	0.75	4.58	10.04	3.97
ACTN4	42.46	32.15	15	24.05	36.57	8.48	29.87	32.15	23.0333	24.05
ACTR10	2.49	21.02	-3.47	30.41	40.01	20.01	6.68	2.49	30.1433	30.41
ACTR1A	32.38	15.48	31.56	28.36	23.27	52.82	26.4733	31.56	34.8167	28.36
ACTR1B	18.68	15.68	28.16	14.24	10.96	18.9	20.84	18.68	14.7	14.24
ACTR2	-2.76	9.81	19.47	-1.7	11.43	-17.97	8.84	9.81	-2.74667	-1.7
ACTR3B	22.12	14.54	13.39	10.79	5.27	21.32	16.6833	14.54	12.46	10.79
ACTR3	-9.3	-7.1	11.16	-11.6	-15.4	2.07	-1.74667	-7.1	-8.31	-11.6
ACTR5	-0.76	36.55	44.44	-3.7	26.6	22.36	26.7433	36.55	15.0867	22.36
ACTR6	19.1	10.03	19	35.22	30.54	16.59	16.0433	19	27.45	30.54
ACTRT1	41.46	53.44	42.68	37.16	49.71	59.07	45.86	42.68	48.6467	49.71
ACTRT2	32.93	36.69	42.95	22.65	20.96	20.79	37.5233	36.69	21.4667	20.96
ACVR1B	-16.59	15.1	14.29	40.85	-1.92	1.99	4.26667	14.29	13.64	1.99
ACVR1C	5.19	33.45	32.92	24.89	2.26	0.52	23.8533	32.92	9.22333	2.26
ACVR1	10.53	30.76	20.74	46.6	37.37	39.8	20.6767	20.74	41.2567	39.8
ACVR2A	6.78	39.49	66.72	54.23	68.48	67.23	37.6633	39.49	63.3133	67.23
ACVR2B	11.54	15.25	-5.98	14.92	18.07	-7.56	6.93667	11.54	8.47667	14.92
ACVRL1	-23.23	9.62	25.14	14.68	0.59	-6.4	3.84333	9.62	2.95667	0.59
ACY1	-14.31	-25.64	20.37	9.52	38.09	33.44	-6.52667	-14.31	27.0167	33.44
ACY3	1.95	5.31	0.98	-0.84	34.7	24.35	2.74667	1.95	19.4033	24.35
ACYP1	-18.09	-12.94	3.2	-24.88	-12.88	9.26	-9.27667	-12.94	-9.5	-12.88
ACYP2	8.34	4.47	13.61	25.05	34.35	22.69	8.80667	8.34	27.3633	25.05
ADAD2	2.12	32.46	27.32	31.66	48.36	12.32	20.6333	27.32	30.78	31.66
ADAL	3.16	-6.35	2.96	-2.67	-5.84	-16.73	-0.0766667	2.96	-8.41333	-5.84
ADAM10	1.94	-13.03	-6.99	14.83	40	25.42	-6.02667	-6.99	26.75	25.42
ADAM11	18.26	20.84	47.93	13.96	-3.83	20.4	29.01	20.84	10.1767	13.96
ADAM12	-24.98	10.69	2.89	22.49	20.01	-22.03	-3.8	2.89	6.82333	20.01
ADAM15	-24.17	-4.91	16.33	18.21	21.45	12.39	-4.25	-4.91	17.35	18.21
ADAM17	-18.74	15.11	31.89	32.49	16.26	27.44	9.42	15.11	25.3967	27.44
ADAM18	3.4	26.4	49.48	38.09	56.11	20.06	26.4267	26.4	38.0867	38.09
ADAM19	-28.5	21.07	15.48	-7.04	-5.3	16.97	2.68333	15.48	1.54333	-5.3
ADAM20	-23.2	-3.56	11.52	10.51	21.72	-10.05	-5.08	-3.56	7.39333	10.51
ADAM21	11.88	37.79	29.87	17.29	26.72	15.67	26.5133	29.87	19.8933	17.29
ADAM22	-9.41	7.45	-23.58	28.32	33.31	10.75	-8.51333	-9.41	24.1267	28.32
ADAM23	-36.78	23.36	16.88	2.21	22.82	16.69	1.15333	16.88	13.9067	16.69
ADAM28	1.86	7.65	9.94	18.87	42.75	7.24	6.48333	7.65	22.9533	18.87
ADAM29	-4.37	2.34	10.21	23.74	21.24	-1.87	2.72667	2.34	14.37	21.24
ADAM2	-7.63	-1.27	4.86	29.85	23.25	27.36	-1.34667	-1.27	26.82	27.36
ADAM30	7.92	3.8	1.37	37.17	38.5	39.29	4.36333	3.8	38.32	38.5
ADAM32	-13.48	-8.04	-16.08	-11.88	-0.41	8.19	-12.5333	-13.48	-1.36667	-0.41
ADAM33	14.96	19.39	34.57	15.08	35.06	43.23	22.9733	19.39	31.1233	35.06
ADAM7	-24.89	-1.5	25.07	7.3	5.69	-1.67	-0.44	-1.5	3.77333	5.69
ADAM8	-24.25	9.79	-5.39	7.89	2.19	-0.27	-6.61667	-5.39	3.27	2.19
ADAM9	-1.37	26.58	14.8	8.93	15.83	17.7	13.3367	14.8	14.1533	15.83
ADAMDEC1	-29.04	10.52	-16.69	3.48	6.33	-21.17	-11.7367	-16.69	-3.78667	3.48
ADAMTS10	25.06	23.95	28.18	31.2	43.69	34.12	25.73	25.06	36.3367	34.12
ADAMTS12	-23.44	-6.83	-0.93	-33.76	-1.21	-14.51	-10.4	-6.83	-16.4933	-14.51
ADAMTS13	-9.38	18.46	22.61	37.69	34.81	0.83	10.5633	18.46	24.4433	34.81
ADAMTS14	-20.45	-6.78	17.2	-8.28	33.35	12.96	-3.34333	-6.78	12.6767	12.96
ADAMTS15	20.86	37.21	25.4	21.41	22.16	15.76	27.8233	25.4	19.7767	21.41
ADAMTS16	-25.87	14.43	10.87	20.23	24.2	24.05	-0.19	10.87	22.8267	24.05
ADAMTS17	30	39.44	43.24	44.27	40.19	40.52	37.56	39.44	41.66	40.52
ADAMTS18	-60.95	-2.63	14.64	-8.79	20.51	2.55	-16.3133	-2.63	4.75667	2.55
ADAMTS19	-47.39	18.45	20.48	11.47	3.46	-7.7	-2.82	18.45	2.41	3.46
ADAMTS1	-16.9	-11.62	9.18	35.59	20.29	8.84	-6.44667	-11.62	21.5733	20.29
ADAMTS20	1.63	36.14	25.2	-26.35	23.46	11.47	20.99	25.2	2.86	11.47
ADAMTS2	4.28	32.07	29	39.21	34.87	29.59	21.7833	29	34.5567	34.87
ADAMTS3	14.23	16.53	21.41	47.04	35.97	27.23	17.39	16.53	36.7467	35.97
ADAMTS4	-27.41	32.07	28.35	39.41	27	32.04	11.0033	28.35	32.8167	32.04
ADAMTS5	-29.1	8.7	19.28	0.57	20.83	7.32	-0.373333	8.7	9.57333	7.32
ADAMTS6	-31.57	-4.16	-12.65	-5.4	-7	0.67	-16.1267	-12.65	-3.91	-5.4
ADAMTS7	45.84	59.75	42.98	26.57	44.67	28.16	49.5233	45.84	33.1333	28.16
ADAMTS8	-40.74	0.99	2.84	4.78	12.89	-1.53	-12.3033	0.99	5.38	4.78
ADAMTS9	-6.87	24.77	7.05	-13.51	11.1	-0.95	8.31667	7.05	-1.12	-0.95
ADAMTSL1	-5.19	23.06	3.45	23.7	33.11	24.75	7.10667	3.45	27.1867	24.75
ADAMTSL2	8.07	9.93	10.6	6.35	8.72	19.29	9.53333	9.93	11.4533	8.72
ADAMTSL3	74.24	79.78	86.31	86.92	85.66	81.91	80.11	79.78	84.83	85.66
ADAMTSL4	28.58	7.58	27.26	-24.66	-16.3	-14.88	21.14	27.26	-18.6133	-16.3
ADAMTSL5	33.68	25.11	37.14	0.68	-4.04	4.37	31.9767	33.68	0.336667	0.68
ADAP1	27.52	53.99	55.6	30.77	39.75	44.82	45.7033	53.99	38.4467	39.75
ADAP2	16.95	15.94	15.17	38.02	30.26	46.81	16.02	15.94	38.3633	38.02
ADARB1	7.69	20.51	-0.21	30.67	30.25	28.84	9.33	7.69	29.92	30.25
ADARB2	18.44	-31.3	-14.54	-4.32	4.73	-20.42	-9.13333	-14.54	-6.67	-4.32
ADAR	1.11	7.8	13.85	5.42	28.54	21.12	7.58667	7.8	18.36	21.12
ADAT1	1.38	34.06	20.19	24.39	44.17	8.84	18.5433	20.19	25.8	24.39
ADAT2	19.9	17.09	-18.41	34.37	-16.66	-1.12	6.19333	17.09	5.53	-1.12
ADAT3	27.43	20.39	36.54	36.91	37.03	19.16	28.12	27.43	31.0333	36.91
ADA	5.61	-6.07	0.69	-13.8	16.49	0.46	0.0766667	0.69	1.05	0.46
ADCK1	-10.68	33.89	50.95	46.6	41.22	50.19	24.72	33.89	46.0033	46.6
ADCK2	33.23	42.2	50.82	56.81	40.29	38.86	42.0833	42.2	45.32	40.29
ADCK4	27.67	34.09	49.79	42.92	34.59	37.96	37.1833	34.09	38.49	37.96
ADCK5	23.36	-1.24	30.88	4.04	14.45	9.66	17.6667	23.36	9.38333	9.66
ADCY1	-46.91	34.83	24.01	37.15	20.98	41.06	3.97667	24.01	33.0633	37.15
ADCY2	1.47	2.27	-10.83	9.58	30.7	18.11	-2.36333	1.47	19.4633	18.11
ADCY3	32.56	3.86	18.5	3.71	1.24	-3.86	18.3067	18.5	0.363333	1.24
ADCY4	17.63	15.95	41.19	21.05	4.73	14.59	24.9233	17.63	13.4567	14.59
ADCY5	48.62	44.89	38.25	31.73	46.32	34.06	43.92	44.89	37.37	34.06
ADCY6	-23.85	-5.15	31.35	18.37	22.29	22.04	0.783333	-5.15	20.9	22.04
ADCY7	52.27	44.95	60.47	52.23	62.6	51.52	52.5633	52.27	55.45	52.23
ADCY8	13.19	21.79	12.82	13.84	35.78	29.31	15.9333	13.19	26.31	29.31
ADCY9	-5.98	6.75	-6.38	9.43	24.95	28.58	-1.87	-5.98	20.9867	24.95
ADCYAP1R1	2.78	-2.58	28.93	35.64	50.96	28.62	9.71	2.78	38.4067	35.64
ADCYAP1	55	27.41	15.8	23.82	47.56	3.77	32.7367	27.41	25.05	23.82
ADC	10.19	10.11	-5.44	-14.97	-5.89	-4.32	4.95333	10.11	-8.39333	-5.89
ADD1	53.67	32.74	41.51	50.24	45.94	42.74	42.64	41.51	46.3067	45.94
ADD2	34.61	20.76	17.53	33.5	24.38	17.33	24.3	20.76	25.07	24.38
ADD3	6.42	-6.07	8.27	17.45	29.87	7.41	2.87333	6.42	18.2433	17.45
ADH1A	-10.57	-4.5	12.58	-14	13.67	9.61	-0.83	-4.5	3.09333	9.61
ADH1B	15.69	25.07	24.38	24.34	8.2	16.09	21.7133	24.38	16.21	16.09
ADH1C	23.87	31.14	42.68	65.39	19.05	20.39	32.5633	31.14	34.9433	20.39
ADH4	-2.43	27.64	37.42	23.16	31.62	40.67	20.8767	27.64	31.8167	31.62
ADH5	5.2	19.5	24.06	-8.24	42.03	47.48	16.2533	19.5	27.09	42.03
ADH6	22.79	21.23	13	14.65	-12.82	19.02	19.0067	21.23	6.95	14.65
ADH7	88.71	85.43	85.38	86.13	93.49	90.77	86.5067	85.43	90.13	90.77
ADHFE1	-30	-4.02	-20.15	-8.74	7.22	10.13	-18.0567	-20.15	2.87	7.22
ADI1	58.71	62.78	65.45	74.9	83.42	73.81	62.3133	62.78	77.3767	74.9
ADIG	28.88	11.94	23.9	8.68	7.55	5.32	21.5733	23.9	7.18333	7.55
ADIPOQ	9.27	-1.02	7.43	-4.57	7.03	-0.63	5.22667	7.43	0.61	-0.63
ADIPOR1	21.03	28.08	42.23	30.43	40.03	41.46	30.4467	28.08	37.3067	40.03
ADIPOR2	54.64	62.26	45.89	47.3	41.21	52.4	54.2633	54.64	46.97	47.3
ADK	-76.19	-15.44	-0.77	-7.27	-28.34	1.32	-30.8	-15.44	-11.43	-7.27
ADM2	36.43	23.12	25.02	29.04	80.05	3.39	28.19	25.02	37.4933	29.04
ADM	21.84	1.29	-5	-34.9	-27.24	-45.98	6.04333	1.29	-36.04	-34.9
ADNP2	66.46	59.79	55.91	60.09	56.15	56.36	60.72	59.79	57.5333	56.36
ADNP	2.33	18.06	-4.79	-11.98	2.47	9.14	5.2	2.33	-0.123333	2.47
ADORA1	-7.96	-9.31	7.12	12.73	-11.36	10.43	-3.38333	-7.96	3.93333	10.43
ADORA2A	5.64	19.57	23.5	9.01	2.38	3.75	16.2367	19.57	5.04667	3.75
ADORA2B	1.71	3.22	25.64	18.25	-7.66	-14	10.19	3.22	-1.13667	-7.66
ADORA3	-3.32	28.16	33.57	25.57	20.4	20.38	19.47	28.16	22.1167	20.4
ADO	14.56	24.3	31.34	7.59	-0.48	25.68	23.4	24.3	10.93	7.59
ADPGK	65.22	72.82	64.67	76.18	78.34	70.56	67.57	65.22	75.0267	76.18
ADPRHL1	-12.86	-0.81	5.87	48.13	53.43	54.98	-2.6	-0.81	52.18	53.43
ADPRHL2	7.78	-12.99	-59.46	27.74	17.7	4.69	-21.5567	-12.99	16.71	17.7
ADPRH	-2.71	12	14.13	2.83	31.07	19.64	7.80667	12	17.8467	19.64
ADRA1A	37.87	38.07	42.32	32.37	27.93	27.61	39.42	38.07	29.3033	27.93
ADRA1B	-12.33	1.09	2.03	-10.49	-12.01	15.5	-3.07	1.09	-2.33333	-10.49
ADRA1D	1.52	2.19	16.03	5.3	27.53	14.55	6.58	2.19	15.7933	14.55
ADRA2A	-12.23	13.84	3.35	5.44	24.97	15.5	1.65333	3.35	15.3033	15.5
ADRA2B	9.15	1.9	28.43	21.23	39.21	30.54	13.16	9.15	30.3267	30.54
ADRA2C	23.56	30.73	24.57	17.53	24.12	45.71	26.2867	24.57	29.12	24.12
ADRB1	30.32	54.97	49.95	9.43	22.17	10.88	45.08	49.95	14.16	10.88
ADRB2	64.71	61.63	58.88	73.01	50.4	3.41	61.74	61.63	42.2733	50.4
ADRB3	44.04	46.01	52.99	43.57	47.24	58.86	47.68	46.01	49.89	47.24
ADRBK1	47.86	1.77	34.64	1.11	18.1	24.25	28.09	34.64	14.4867	18.1
ADRBK2	-12.5	-24.96	17.73	-2.35	23.38	21.45	-6.57667	-12.5	14.16	21.45
ADRM1	34.87	47.96	24.03	-13.61	19.26	35.31	35.62	34.87	13.6533	19.26
ADSL	11.84	15.7	20.75	14.81	-8.71	16.61	16.0967	15.7	7.57	14.81
ADSSL1	29.33	35.08	7.97	13.65	21.87	22.61	24.1267	29.33	19.3767	21.87
ADSS	48.26	47.93	52.38	87.55	90.28	88.56	49.5233	48.26	88.7967	88.56
AEBP1	-1.13	32.42	21.57	13.27	21.24	1.42	17.62	21.57	11.9767	13.27
AEBP2	16.27	38.1	50.57	34.87	-10.15	36.93	34.98	38.1	20.55	34.87
AEN	3.39	16.47	23.28	9.57	-19.41	0.07	14.38	16.47	-3.25667	0.07
AES	3.07	4.66	8.04	13.79	29.09	29.32	5.25667	4.66	24.0667	29.09
AFAP1L1	31.91	22.62	21.66	-4.4	-4.26	-6	25.3967	22.62	-4.88667	-4.4
AFAP1L2	56.84	58.62	54.64	47.5	56.34	50.05	56.7	56.84	51.2967	50.05
AFAP1	5.03	27.47	-9.68	-10.39	9.98	21.38	7.60667	5.03	6.99	9.98
AFF1	28.6	30.24	36.88	13.87	29.09	31.41	31.9067	30.24	24.79	29.09
AFF2	9.7	29.52	20.54	-1.89	-2.27	-1.62	19.92	20.54	-1.92667	-1.89
AFF3	-9.47	-24.23	-8.38	-28.14	-23.22	-20.24	-14.0267	-9.47	-23.8667	-23.22
AFF4	27.7	30.75	24.43	14.17	32.51	26.18	27.6267	27.7	24.2867	26.18
AFG3L2	-11.15	3.57	22.01	16.71	20.22	20.9	4.81	3.57	19.2767	20.22
AFMID	38.85	20.11	28.1	10.45	18.33	21.78	29.02	28.1	16.8533	18.33
AFM	18.5	24.18	9.63	25.85	8.12	18.48	17.4367	18.5	17.4833	18.48
AFP	16.78	25.61	28.45	55.12	28.35	36.49	23.6133	25.61	39.9867	36.49
AFTPH	45.17	48.36	51.15	15.94	13.88	2.61	48.2267	48.36	10.81	13.88
AGAP1	26.45	-4.02	21.71	22.69	-5.08	30.89	14.7133	21.71	16.1667	22.69
AGAP2	1.37	45.55	46.01	47.68	16.65	-29.02	30.9767	45.55	11.77	16.65
AGAP3	58.91	45.72	48.61	25.78	46.48	19.69	51.08	48.61	30.65	25.78
AGAP4	7.9	13.57	21.7	19.6	8.69	18.7	14.39	13.57	15.6633	18.7
AGAP6	-6.56	-2.08	-13.89	-23.53	0.78	-4.67	-7.51	-6.56	-9.14	-4.67
AGA	40.53	32.07	37.92	59.02	44.14	54.49	36.84	37.92	52.55	54.49
AGBL1	43.24	18.31	53.39	1.49	2.18	3.79	38.3133	43.24	2.48667	2.18
AGBL3	53.52	62.9	58.8	25.59	24.28	27.91	58.4067	58.8	25.9267	25.59
AGBL4	24.56	36.75	44.03	6.1	9.47	12.42	35.1133	36.75	9.33	9.47
AGBL5	26.09	21.4	35.76	-6.09	15.36	5.44	27.75	26.09	4.90333	5.44
AGER	1.92	17.19	7.72	30.67	22.63	6.99	8.94333	7.72	20.0967	22.63
AGFG1	25.11	24.22	27.48	38.65	23.9	20.27	25.6033	25.11	27.6067	23.9
AGFG2	12.85	9.15	20.23	8.73	15.97	7.7	14.0767	12.85	10.8	8.73
AGGF1	-4.29	-10.6	-3.29	-15.39	-3.02	-16.9	-6.06	-4.29	-11.77	-15.39
AGK	12.27	30.76	32	43.43	30.52	44.86	25.01	30.76	39.6033	43.43
AGL	27.75	20.13	15.1	53.96	46.17	27.47	20.9933	20.13	42.5333	46.17
AGMAT	19.51	0.9	2.92	29.65	16.5	19.46	7.77667	2.92	21.87	19.46
AGPAT1	9.09	-8.78	23.24	-1.73	-5.94	-9.01	7.85	9.09	-5.56	-5.94
AGPAT2	-2.95	3.04	7.38	17.05	9.12	7.03	2.49	3.04	11.0667	9.12
AGPAT3	-6.71	2.06	22.37	5.58	8.86	10.55	5.90667	2.06	8.33	8.86
AGPAT4	1.2	3.88	4.07	-5.58	1.19	7.46	3.05	3.88	1.02333	1.19
AGPAT5	10.47	13.74	20.31	25.11	11.23	16.57	14.84	13.74	17.6367	16.57
AGPAT6	52.87	45.17	54.72	53.78	31.95	39.93	50.92	52.87	41.8867	39.93
AGPAT9	24.36	36.88	11.23	22.42	25.23	45.38	24.1567	24.36	31.01	25.23
AGPHD1	-12.97	1.07	13.71	20.09	36.54	15.97	0.603333	1.07	24.2	20.09
AGPS	22.81	17.06	17.8	79.46	59.11	68.1	19.2233	17.8	68.89	68.1
AGR2	15.09	44.49	38.01	21.61	20.04	31.79	32.53	38.01	24.48	21.61
AGR3	1.52	-1.46	-1.14	-14.13	-19.88	-5.94	-0.36	-1.14	-13.3167	-14.13
AGRN	40.27	70.78	69.02	35.16	5.2	14.48	60.0233	69.02	18.28	14.48
AGRP	59.37	53.76	65.99	73.62	66.92	77.12	59.7067	59.37	72.5533	73.62
AGTPBP1	30.88	24.82	42.82	20.97	26.65	5.64	32.84	30.88	17.7533	20.97
AGTR1	10.07	8.23	16.28	-3.82	-10.23	4.45	11.5267	10.07	-3.2	-3.82
AGTR2	29.92	33.83	25.48	35.74	31.42	17.51	29.7433	29.92	28.2233	31.42
AGTRAP	-18.3	-16.7	-5.16	12.36	13.99	5	-13.3867	-16.7	10.45	12.36
AGT	19.78	-24.61	16.18	29.61	32.95	35.25	3.78333	16.18	32.6033	32.95
AGXT2L1	-7.93	-1.68	18.72	18.37	28.6	28.39	3.03667	-1.68	25.12	28.39
AGXT2	24.75	7.36	8.31	17.32	44.47	22.32	13.4733	8.31	28.0367	22.32
AGXT	-27.11	14	17.48	25.61	30.48	1.12	1.45667	14	19.07	25.61
AHCYL1	6.87	8.95	7.96	3.25	6.8	10.75	7.92667	7.96	6.93333	6.8
AHCY	13.17	4.94	14.03	48.55	17.64	42.38	10.7133	13.17	36.19	42.38
AHDC1	37.78	21.15	25.67	-2	12.58	4.64	28.2	25.67	5.07333	4.64
AHI1	40.52	41.01	4.69	16.91	30.17	16.18	28.74	40.52	21.0867	16.91
AHNAK	31.6	25.23	25.7	48.99	25.04	46.41	27.51	25.7	40.1467	46.41
AHRR	28.36	26.34	48.95	8.71	-6.89	28.13	34.55	28.36	9.98333	8.71
AHR	-26.44	15.46	-48.31	2.23	13.47	18.52	-19.7633	-26.44	11.4067	13.47
AHSA1	43.09	47.8	38.8	74.3	69.59	59.06	43.23	43.09	67.65	69.59
AHSA2	37.56	22.29	28.52	8.14	13.06	17.32	29.4567	28.52	12.84	13.06
AHSG	-39.23	-0.58	62.82	44.88	31.5	29.27	7.67	-0.58	35.2167	31.5
AHSP	64.15	62.29	67.51	58.26	23.45	-9.74	64.65	64.15	23.99	23.45
AICDA	65.32	76.01	62.8	49.46	79.9	63.27	68.0433	65.32	64.21	63.27
AIDA	-1.17	13.46	14.18	-7.72	-15.01	-2.94	8.82333	13.46	-8.55667	-7.72
AIF1L	11.7	21.91	33.56	15.48	14.99	15.38	22.39	21.91	15.2833	15.38
AIF1	-16.96	24.26	65.63	7.22	19.94	30.24	24.31	24.26	19.1333	19.94
AIFM1	50.82	63.25	69.56	65.89	62.97	77.61	61.21	63.25	68.8233	65.89
AIFM3	70.38	73.61	65.4	63.38	74.88	65.76	69.7967	70.38	68.0067	65.76
AIG1	-7.51	59.11	55.77	35.13	18.87	44.15	35.79	55.77	32.7167	35.13
AIM1L	29.64	30	37.53	43.73	6.95	34.28	32.39	30	28.32	34.28
AIM1	45.24	33.18	27.72	6.55	8.86	20.29	35.38	33.18	11.9	8.86
AIM2	11.21	17.51	13.69	3.05	10.39	14.91	14.1367	13.69	9.45	10.39
AIMP1	6.06	6.31	29.51	30.75	9.68	21.02	13.96	6.31	20.4833	21.02
AIMP2	-1.26	25.75	-15.5	-7.73	13.69	15.5	2.99667	-1.26	7.15333	13.69
AIPL1	3.92	19.71	14.12	20.49	19.33	12.12	12.5833	14.12	17.3133	19.33
AIP	50.96	63.23	48.91	69.44	58.89	43.09	54.3667	50.96	57.14	58.89
AIRE	17.28	13.15	5.36	46.55	40.59	41.11	11.93	13.15	42.75	41.11
AJAP1	26.05	8.38	0.58	10.89	9.2	24.9	11.67	8.38	14.9967	10.89
AK1	33.91	39.71	43.98	30.52	27.29	37.33	39.2	39.71	31.7133	30.52
AK2	28.3	2.63	28.69	18.48	6.65	23.89	19.8733	28.3	16.34	18.48
AK3	-2.01	12.17	28.59	-6.48	6.52	16.57	12.9167	12.17	5.53667	6.52
AK5	34.4	31.58	31.86	21.83	15.26	28.92	32.6133	31.86	22.0033	21.83
AK7	14.57	42.06	39.99	24.07	22.66	32.08	32.2067	39.99	26.27	24.07
AKAP10	15.05	-4.59	9.91	44.34	56.68	26.79	6.79	9.91	42.6033	44.34
AKAP11	69.36	73.37	76.72	72.12	58.68	75.84	73.15	73.37	68.88	72.12
AKAP12	22.85	40.54	47.14	-32.77	26	31.88	36.8433	40.54	8.37	26
AKAP13	-21.24	-5.94	-11.84	-14.77	-16.18	-8.7	-13.0067	-11.84	-13.2167	-14.77
AKAP14	23.05	34.34	20.42	21.42	24.76	23.44	25.9367	23.05	23.2067	23.44
AKAP1	40.58	51.96	42.66	79.15	41.05	59.87	45.0667	42.66	60.0233	59.87
AKAP2	35.27	22.12	33.9	25.16	-8.5	36.19	30.43	33.9	17.6167	25.16
AKAP3	17.51	7.51	7.66	23.01	23.88	17.02	10.8933	7.66	21.3033	23.01
AKAP4	-10.96	12.76	-4.42	-5.43	-2.39	-11.11	-0.873333	-4.42	-6.31	-5.43
AKAP5	1.19	4.95	11.19	-8.25	4.49	-7.54	5.77667	4.95	-3.76667	-7.54
AKAP6	33.29	25.21	23.19	27.92	25.22	12.49	27.23	25.21	21.8767	25.22
AKAP7	38.8	31.31	36.14	41.19	41.31	47.03	35.4167	36.14	43.1767	41.31
AKAP8L	7.89	12.92	40.98	18.8	11.55	7.75	20.5967	12.92	12.7	11.55
AKAP8	-64.79	11.51	9.47	10.15	14.95	-0.17	-14.6033	9.47	8.31	10.15
AKAP9	13.21	4.94	29.13	36.29	5.88	23.24	15.76	13.21	21.8033	23.24
AKD1	-8.62	24.09	-6.23	-1.75	6.55	-2.87	3.08	-6.23	0.643333	-1.75
AKIRIN1	28.3	27.6	23.72	23.17	20.84	16.7	26.54	27.6	20.2367	20.84
AKIRIN2	21.75	-9	12.65	-0.41	2.06	-12.9	8.46667	12.65	-3.75	-0.41
AKNAD1	22.31	29.44	31.71	-4.74	10.08	0	27.82	29.44	1.78	0
AKNA	23.31	31.83	25.78	0.17	-14.42	-16.81	26.9733	25.78	-10.3533	-14.42
AKR1A1	67.99	68.1	59.92	63.37	42.58	61.53	65.3367	67.99	55.8267	61.53
AKR1B10	24.52	35.86	14.76	30.92	31.12	29.41	25.0467	24.52	30.4833	30.92
AKR1B15	1.23	6.36	5.42	-18.26	-18.06	-9.1	4.33667	5.42	-15.14	-18.06
AKR1B1	34.48	38.77	45.72	47.67	30.55	6.97	39.6567	38.77	28.3967	30.55
AKR1C1	-4.43	25.67	36.07	36.45	41.2	25.4	19.1033	25.67	34.35	36.45
AKR1C2	23.94	-19.68	-7.65	43.24	21.15	35.54	-1.13	-7.65	33.31	35.54
AKR1C3	83.89	78.41	84.54	87.97	79.26	86.26	82.28	83.89	84.4967	86.26
AKR1C4	12.91	1.69	-9.56	3.68	-1.72	-3.58	1.68	1.69	-0.54	-1.72
AKR1D1	13.16	56.25	35.29	36.57	34.68	24.97	34.9	35.29	32.0733	34.68
AKR7A2	35.28	37.97	52.47	34.01	33.91	14.02	41.9067	37.97	27.3133	33.91
AKR7A3	30.95	23.13	43.1	46.18	32.24	36.1	32.3933	30.95	38.1733	36.1
AKR7L	-3.11	5.87	-19.31	11.43	18.26	19.76	-5.51667	-3.11	16.4833	18.26
AKT1S1	33.36	20.46	11.93	0.6	48.89	33.82	21.9167	20.46	27.77	33.82
AKT1	34.78	61.19	62.83	16.81	27.69	39.33	52.9333	61.19	27.9433	27.69
AKT2	34.92	36.02	32.41	49.25	45.13	51.65	34.45	34.92	48.6767	49.25
AKT3	41.41	69.91	74.3	90.89	63.24	72.07	61.8733	69.91	75.4	72.07
AKTIP	-4.39	29.09	24.96	24.69	16.94	20.53	16.5533	24.96	20.72	20.53
ALAD	69.81	76.15	63.01	60.53	65.91	66.64	69.6567	69.81	64.36	65.91
ALAS1	13.12	27.94	23.59	22.41	25.03	-1.37	21.55	23.59	15.3567	22.41
ALAS2	49.23	61.69	67.44	47.25	36.77	33.72	59.4533	61.69	39.2467	36.77
ALB	37.39	28.83	6.97	5.34	6.31	-0.79	24.3967	28.83	3.62	5.34
ALCAM	-1.31	16.41	31.2	9.04	1.14	10.59	15.4333	16.41	6.92333	9.04
ALDH16A1	16.3	28.09	14.49	57.59	36.04	57.04	19.6267	16.3	50.2233	57.04
ALDH18A1	1.71	9.88	31.34	13.27	15.26	14.22	14.31	9.88	14.25	14.22
ALDH1A1	32.13	33.15	40.84	50.91	41.96	17.4	35.3733	33.15	36.7567	41.96
ALDH1A2	13.5	30.76	28	-5.61	19.23	-0.66	24.0867	28	4.32	-0.66
ALDH1A3	11.24	-5.35	20.1	45.33	34.82	-1.91	8.66333	11.24	26.08	34.82
ALDH1B1	7.14	-9.85	-9.25	45	42.26	44.43	-3.98667	-9.25	43.8967	44.43
ALDH1L1	31.26	43.39	39.46	41.65	43.74	24.01	38.0367	39.46	36.4667	41.65
ALDH2	34.48	25.78	28.24	47.19	22.42	14.1	29.5	28.24	27.9033	22.42
ALDH3A1	6.44	35.79	-2.97	19.99	25.39	3.36	13.0867	6.44	16.2467	19.99
ALDH3A2	-23.23	-14.58	10.94	26.15	8.86	-6.26	-8.95667	-14.58	9.58333	8.86
ALDH3B1	16.12	17.32	26.13	6.67	11.98	8.53	19.8567	17.32	9.06	8.53
ALDH3B2	24.19	2.76	22.31	36.64	16.74	26.13	16.42	22.31	26.5033	26.13
ALDH4A1	9.77	-1.61	-1.09	2.44	17.28	10.56	2.35667	-1.09	10.0933	10.56
ALDH5A1	22.47	18.45	12.4	16.11	30.14	21.41	17.7733	18.45	22.5533	21.41
ALDH6A1	47.31	47.97	40.79	16.08	7.86	-6.88	45.3567	47.31	5.68667	7.86
ALDH7A1	7.53	12.86	36.02	27.44	18.15	10.45	18.8033	12.86	18.68	18.15
ALDH8A1	16.54	13.23	26.76	-7.05	44.89	23.01	18.8433	16.54	20.2833	23.01
ALDH9A1	13.61	4.4	12.56	37.14	17.18	40.89	10.19	12.56	31.7367	37.14
ALDOA	23.85	20.24	-11.49	43.38	35.46	33.15	10.8667	20.24	37.33	35.46
ALDOB	42.71	55.56	40.54	41.64	47.71	52.1	46.27	42.71	47.15	47.71
ALDOC	19.64	34.79	3.34	40.34	22.21	53.5	19.2567	19.64	38.6833	40.34
ALG10B	16.9	12.16	31.55	-2.31	6.86	17.01	20.2033	16.9	7.18667	6.86
ALG10	-12.07	2.03	25.27	28.88	25.27	17.9	5.07667	2.03	24.0167	25.27
ALG11	20.88	37.71	21.18	2.32	3.8	9.55	26.59	21.18	5.22333	3.8
ALG12	18.02	26.29	32.72	-6.51	45.72	31.03	25.6767	26.29	23.4133	31.03
ALG13	-2.9	10.29	6.21	17.95	33.75	14.72	4.53333	6.21	22.14	17.95
ALG14	21.38	24.31	19.9	25.48	30.3	18.79	21.8633	21.38	24.8567	25.48
ALG1L	21.08	8.93	22.42	50.15	18.61	3.33	17.4767	21.08	24.03	18.61
ALG1	42.46	70.25	42.88	44.62	61.83	51.93	51.8633	42.88	52.7933	51.93
ALG2	25.05	10.45	9.94	33.99	26.02	24.49	15.1467	10.45	28.1667	26.02
ALG3	12.95	11.44	18.05	27.43	20.44	5.36	14.1467	12.95	17.7433	20.44
ALG5	0.43	26.89	23.17	31.97	29.09	15.41	16.83	23.17	25.49	29.09
ALG6	28.29	28.73	33.04	34.42	40.35	33.73	30.02	28.73	36.1667	34.42
ALG8	-11.8	5.36	1.28	16.13	-7.39	-20.83	-1.72	1.28	-4.03	-7.39
ALG9	5.11	25.24	24.66	-0.14	0.05	-4.53	18.3367	24.66	-1.54	-0.14
ALKBH1	-3.95	6.59	20.71	30.56	32.74	5.56	7.78333	6.59	22.9533	30.56
ALKBH2	-34.67	2.9	9.91	-3.53	11.15	18.37	-7.28667	2.9	8.66333	11.15
ALKBH3	14.27	7.22	14.44	8.1	-1.16	13.77	11.9767	14.27	6.90333	8.1
ALKBH4	44.86	42.76	29.47	39.6	23.11	27.78	39.03	42.76	30.1633	27.78
ALKBH5	48.14	53.8	50.74	50.31	36.6	50.23	50.8933	50.74	45.7133	50.23
ALKBH6	12.56	18.22	19.87	-13.36	-12.3	-2.47	16.8833	18.22	-9.37667	-12.3
ALKBH7	65.75	65.46	65.2	43.68	43.34	46.4	65.47	65.46	44.4733	43.68
ALKBH8	18.37	16.12	6.52	19.97	15.35	15.06	13.67	16.12	16.7933	15.35
ALK	34.62	31.13	51.86	18.22	17.2	13.87	39.2033	34.62	16.43	17.2
ALLC	7.14	21.44	19.91	-1	6.54	14.35	16.1633	19.91	6.63	6.54
ALMS1	81.7	79.33	79.91	79.53	71.7	81.36	80.3133	79.91	77.53	79.53
ALOX12B	25.61	14.3	28.04	18.82	36.63	22.66	22.65	25.61	26.0367	22.66
ALOX12	2.29	6.12	17.95	0.09	-1.83	-8.04	8.78667	6.12	-3.26	-1.83
ALOX15B	-6.22	0.62	14.46	19.02	14.04	-1.59	2.95333	0.62	10.49	14.04
ALOX15	-23.02	32.29	18.53	9.33	22.29	-15.33	9.26667	18.53	5.43	9.33
ALOX5AP	21.96	37.45	34.48	18.55	13.64	0.73	31.2967	34.48	10.9733	13.64
ALOX5	26.84	22.88	27.94	14.15	36.86	36.44	25.8867	26.84	29.15	36.44
ALOXE3	-44.79	-28.03	12.24	7.18	-49.6	-43.97	-20.1933	-28.03	-28.7967	-43.97
ALPI	29.62	38.2	43.96	24.08	37.14	29	37.26	38.2	30.0733	29
ALPK1	50.53	64.48	60.1	78.86	64.02	68.52	58.37	60.1	70.4667	68.52
ALPK2	10.88	10.14	16.68	38.18	29.71	24.03	12.5667	10.88	30.64	29.71
ALPK3	31.17	56.04	46.54	40.03	20.99	28.49	44.5833	46.54	29.8367	28.49
ALPL	62.13	61.06	73.5	63.34	6.24	64.55	65.5633	62.13	44.71	63.34
ALPPL2	44.63	49.11	53.81	51.53	34.34	65.38	49.1833	49.11	50.4167	51.53
ALPP	52.98	59.79	52.08	55.51	58.43	49.86	54.95	52.98	54.6	55.51
ALS2CL	20.02	26.09	21.12	2.98	-9.64	11.44	22.41	21.12	1.59333	2.98
ALS2CR11	-3.83	-13.53	-5.25	-30.21	-30.17	-38.04	-7.53667	-5.25	-32.8067	-30.21
ALS2CR12	23.62	30.37	32.21	15.81	11.39	8.49	28.7333	30.37	11.8967	11.39
ALS2CR8	28.17	27.74	22.14	34.46	29.42	18.75	26.0167	27.74	27.5433	29.42
ALS2	29.41	34.54	50.38	16.29	32.23	23.76	38.11	34.54	24.0933	23.76
ALX3	7.51	24.09	20.74	16.91	13.91	2.92	17.4467	20.74	11.2467	13.91
ALX4	-40.57	3.37	22.29	-4.13	17.58	27.95	-4.97	3.37	13.8	17.58
AMACR	57.7	45.98	59.17	42.46	41.79	21.14	54.2833	57.7	35.13	41.79
AMBN	28.51	16.39	21.16	0.69	9.01	3.01	22.02	21.16	4.23667	3.01
AMBP	49.8	59.58	59.36	35.23	42.27	63.13	56.2467	59.36	46.8767	42.27
AMBRA1	63.79	63.29	75.77	44.77	52.92	47.62	67.6167	63.79	48.4367	47.62
AMD1	-34.3	3.21	23.78	17.77	5.33	23.47	-2.43667	3.21	15.5233	17.77
AMDHD1	10.83	7.79	8.75	-5.68	9.05	9.8	9.12333	8.75	4.39	9.05
AMELX	30.41	13.71	31.59	22.09	-1.19	19.22	25.2367	30.41	13.3733	19.22
AMFR	20.14	10.26	36.05	-3.33	13.81	16.11	22.15	20.14	8.86333	13.81
AMHR2	25.88	46.06	58.19	34.88	40.4	40.58	43.3767	46.06	38.62	40.4
AMICA1	4.86	6.14	8.35	5.46	1.6	6.26	6.45	6.14	4.44	5.46
AMIGO1	7.95	-6.45	0.07	20.04	-7.05	-1.97	0.523333	0.07	3.67333	-1.97
AMIGO2	15.56	17.64	21.56	26.34	32.96	24.39	18.2533	17.64	27.8967	26.34
AMIGO3	10.92	20.36	6.09	13.99	12.8	24.39	12.4567	10.92	17.06	13.99
AMMECR1L	33.03	-2.57	28.47	-8.82	-11.91	-1.92	19.6433	28.47	-7.55	-8.82
AMMECR1	41.04	27.58	14.01	44.78	2.21	21.39	27.5433	27.58	22.7933	21.39
AMN1	6.5	15.2	16.64	21.31	13.67	19.85	12.78	15.2	18.2767	19.85
AMN	29.93	19.4	16.53	1.62	15.05	21.68	21.9533	19.4	12.7833	15.05
AMOTL1	50.67	63.83	66.04	37.35	62.27	54.27	60.18	63.83	51.2967	54.27
AMOTL2	-3.83	7.1	25.1	-9.1	18.77	26.99	9.45667	7.1	12.22	18.77
AMOT	4.58	11.77	87.55	28.36	19.64	33.86	34.6333	11.77	27.2867	28.36
AMPD1	-15.86	-11.63	7.15	-4.03	-11.11	3.87	-6.78	-11.63	-3.75667	-4.03
AMPD2	9.2	36.99	15.4	19.6	27.79	19.14	20.53	15.4	22.1767	19.6
AMPD3	9.98	5.39	7.74	34.41	14.27	18.39	7.70333	7.74	22.3567	18.39
AMPH	-62.23	14.25	11.35	6.19	22.47	42.33	-12.21	11.35	23.6633	22.47
AMTN	-5.93	7.7	20.57	12.02	6.04	5.87	7.44667	7.7	7.97667	6.04
AMT	3.87	0.02	-15.83	0.17	9.3	-5.31	-3.98	0.02	1.38667	0.17
AMY1A	-1.82	20.38	5.45	4.79	11.44	-7.23	8.00333	5.45	3	4.79
AMY2A	-8.77	18.52	5.51	29.95	22.83	-18.25	5.08667	5.51	11.51	22.83
AMY2B	27.63	33.02	11.62	18.33	29.82	29.87	24.09	27.63	26.0067	29.82
AMZ1	20.48	29.05	31.26	18.2	5.27	4.17	26.93	29.05	9.21333	5.27
AMZ2	5.49	9.88	19.51	2.69	6.35	16.82	11.6267	9.88	8.62	6.35
ANAPC10	37.59	48.86	30.4	11.19	38.8	15.33	38.95	37.59	21.7733	15.33
ANAPC11	-49.75	-5.15	14.25	18.05	-0.44	12.95	-13.55	-5.15	10.1867	12.95
ANAPC13	19.24	19.22	-2.12	65.52	14	30.83	12.1133	19.22	36.7833	30.83
ANAPC16	10.91	11.33	25.95	13.48	-5.07	19.77	16.0633	11.33	9.39333	13.48
ANAPC1	39.14	66	70.23	50.96	50.21	38.2	58.4567	66	46.4567	50.21
ANAPC2	-28.4	-14.46	8.68	23.09	24.53	3.75	-11.3933	-14.46	17.1233	23.09
ANAPC4	5.56	35.95	34.55	32.81	-1.61	2.41	25.3533	34.55	11.2033	2.41
ANAPC5	26.85	26.09	38.34	52.37	38.92	29.8	30.4267	26.85	40.3633	38.92
ANAPC7	13.5	16.43	36.38	34.78	32.82	8.89	22.1033	16.43	25.4967	32.82
ANGEL1	27.88	25.32	42.26	50.03	51.4	45.79	31.82	27.88	49.0733	50.03
ANGEL2	27.42	15.68	25.4	4.07	10.3	12.82	22.8333	25.4	9.06333	10.3
ANGPT1	51.88	63.51	69.8	67.21	63.9	71.61	61.73	63.51	67.5733	67.21
ANGPT2	20.43	25.41	40.92	45.75	33.46	44.51	28.92	25.41	41.24	44.51
ANGPT4	73.96	68.19	76.63	43.13	7.96	64.16	72.9267	73.96	38.4167	43.13
ANGPTL1	-12.98	14.43	1.51	-0.24	11.24	-1.75	0.986667	1.51	3.08333	-0.24
ANGPTL2	1.04	9.89	3.11	25.78	21.54	29.45	4.68	3.11	25.59	25.78
ANGPTL3	25.82	12.85	16.49	37.35	37.4	37.75	18.3867	16.49	37.5	37.4
ANGPTL4	18.38	11.74	31.97	7.15	9.06	-12.01	20.6967	18.38	1.4	7.15
ANGPTL5	-36.06	-22.6	-11.54	31.3	20.17	21.07	-23.4	-22.6	24.18	21.07
ANGPTL6	24.06	10.91	4.06	21.49	19.75	26.89	13.01	10.91	22.71	21.49
ANGPTL7	34.09	48.05	44.36	23.01	15.91	23.56	42.1667	44.36	20.8267	23.01
ANG	51.47	50.61	54.02	70.46	77.26	73.11	52.0333	51.47	73.61	73.11
ANK1	-1.15	6.43	4.15	40.37	43.04	22.78	3.14333	4.15	35.3967	40.37
ANK2	-2.74	9.69	29.08	26.71	23.71	45.93	12.01	9.69	32.1167	26.71
ANK3	4.17	14.46	21.41	27.85	27.82	14.21	13.3467	14.46	23.2933	27.82
ANKAR	35.24	29.52	26.89	43.74	47.91	44.04	30.55	29.52	45.23	44.04
ANKDD1A	16.52	23.51	30.8	25.58	20.27	23.65	23.61	23.51	23.1667	23.65
ANKFN1	13.39	20.14	24.81	24.15	19.01	-0.26	19.4467	20.14	14.3	19.01
ANKFY1	48.65	61.88	65.84	63.33	72.83	72.07	58.79	61.88	69.41	72.07
ANKHD1	5.22	23.57	26.61	33.64	12.89	31.15	18.4667	23.57	25.8933	31.15
ANKH	26.72	26.05	27.59	12.83	45.16	33.78	26.7867	26.72	30.59	33.78
ANKIB1	15.92	19.04	24.85	41.76	38.89	20.22	19.9367	19.04	33.6233	38.89
ANKK1	54.4	52.8	45.52	42.38	67.81	60.84	50.9067	52.8	57.01	60.84
ANKLE1	-21.11	-14.36	0.89	8.01	22.06	-8.6	-11.5267	-14.36	7.15667	8.01
ANKMY1	-34.61	-25.16	-4.79	11.48	-20.55	21.17	-21.52	-25.16	4.03333	11.48
ANKMY2	24.43	18.63	23.98	17.55	11.11	1.67	22.3467	23.98	10.11	11.11
ANKRA2	19.51	-8.64	6.91	2.08	-18.12	1.63	5.92667	6.91	-4.80333	1.63
ANKRD10	28	30.23	-4.91	0.17	-25.25	-7.34	17.7733	28	-10.8067	-7.34
ANKRD11	31.94	47.1	31.18	30.07	30.19	33.09	36.74	31.94	31.1167	30.19
ANKRD12	-10.68	30.09	16.21	17.59	13.51	7.46	11.8733	16.21	12.8533	13.51
ANKRD13A	9.5	24.48	19.87	6.46	5.6	16.2	17.95	19.87	9.42	6.46
ANKRD13B	3.06	-1.03	18.32	-24.14	-8.42	-11.4	6.78333	3.06	-14.6533	-11.4
ANKRD13C	39.77	32.51	31.6	35.86	39.04	31.38	34.6267	32.51	35.4267	35.86
ANKRD13D	18.05	0.6	-2.86	40.86	52.36	53.28	5.26333	0.6	48.8333	52.36
ANKRD16	47.34	14.79	36.54	21.03	12.78	29.33	32.89	36.54	21.0467	21.03
ANKRD17	22.29	30.72	41.44	15.24	-24.96	15.83	31.4833	30.72	2.03667	15.24
ANKRD1	12.2	13.55	41.23	41.03	46.96	57.9	22.3267	13.55	48.63	46.96
ANKRD22	40.12	16.41	3.6	0.27	2.84	10.88	20.0433	16.41	4.66333	2.84
ANKRD23	46.28	55.19	59.47	49.77	55.09	42.76	53.6467	55.19	49.2067	49.77
ANKRD24	16.7	-1.02	45.22	11.64	-2.15	16.59	20.3	16.7	8.69333	11.64
ANKRD26	16.15	-30	-8.48	16.71	-9.61	-14.07	-7.44333	-8.48	-2.32333	-9.61
ANKRD27	-5.85	-1.33	7.13	14.32	14.07	23.66	-0.0166667	-1.33	17.35	14.32
ANKRD28	26.31	7.49	-6	24.01	13.35	22.67	9.26667	7.49	20.01	22.67
ANKRD29	32.66	24.88	16.09	31.19	34.79	48.19	24.5433	24.88	38.0567	34.79
ANKRD2	36.11	45.05	26.57	23.67	6.1	-2.66	35.91	36.11	9.03667	6.1
ANKRD30A	39.73	55.9	48.57	64.24	62.38	52.34	48.0667	48.57	59.6533	62.38
ANKRD32	11.85	30.07	33.61	1.54	17.95	44.15	25.1767	30.07	21.2133	17.95
ANKRD33	8.79	14.53	19.57	-5.16	5.41	-5.04	14.2967	14.53	-1.59667	-5.04
ANKRD34A	3.87	31.15	9.97	15.97	6.94	19.9	14.9967	9.97	14.27	15.97
ANKRD34B	21.27	17.8	37.7	-19.89	6.88	18.23	25.59	21.27	1.74	6.88
ANKRD35	20.11	35.87	37.35	33.53	37.43	43.38	31.11	35.87	38.1133	37.43
ANKRD36B	1.98	29.21	26.13	-1.96	9.1	13.3	19.1067	26.13	6.81333	9.1
ANKRD36	4.64	20.12	-2.72	41.88	30.37	46.28	7.34667	4.64	39.51	41.88
ANKRD37	50.04	31.2	35.74	22.58	12.49	6.64	38.9933	35.74	13.9033	12.49
ANKRD39	38.64	42.05	40.54	22.53	16.17	31.08	40.41	40.54	23.26	22.53
ANKRD40	21.98	28.58	26.62	9.72	18.87	23.71	25.7267	26.62	17.4333	18.87
ANKRD42	12.81	24.19	27.21	5.73	8.63	14.31	21.4033	24.19	9.55667	8.63
ANKRD44	-3.61	-3.49	-14.35	22.02	14.4	10.96	-7.15	-3.61	15.7933	14.4
ANKRD45	16.68	6.03	26.25	26.73	17.36	24.89	16.32	16.68	22.9933	24.89
ANKRD46	14.51	23.76	20.31	0.85	6.99	6.23	19.5267	20.31	4.69	6.23
ANKRD49	5.32	-1.23	-12.68	10.77	9.65	4.82	-2.86333	-1.23	8.41333	9.65
ANKRD50	35.69	30.28	36.44	21.92	11.25	-0.6	34.1367	35.69	10.8567	11.25
ANKRD53	16.72	17.65	16.67	-11.98	-18.77	-8.72	17.0133	16.72	-13.1567	-11.98
ANKRD54	29.94	41.01	37.32	24.51	18.56	9.98	36.09	37.32	17.6833	18.56
ANKRD55	1.75	7.66	3.75	-0.98	10.52	6.89	4.38667	3.75	5.47667	6.89
ANKRD5	18.91	6.2	23.37	24.78	8.49	34.58	16.16	18.91	22.6167	24.78
ANKRD6	-10.35	15	12.11	4.41	24.23	29.62	5.58667	12.11	19.42	24.23
ANKRD7	-2.67	12.99	30.07	30.41	28.67	39.1	13.4633	12.99	32.7267	30.41
ANKRD9	18.75	29.7	34.77	54.96	25.44	8.45	27.74	29.7	29.6167	25.44
ANKS1A	50.19	35.37	47.83	22.23	13.75	25.48	44.4633	47.83	20.4867	22.23
ANKS1B	31.1	26.05	22.78	2	4.35	-1.84	26.6433	26.05	1.50333	2
ANKS3	18.86	18.44	16.31	15.17	15.78	17.23	17.87	18.44	16.06	15.78
ANKS4B	10.87	6.35	0.69	12.61	1.5	11.61	5.97	6.35	8.57333	11.61
ANKS6	19.83	22.98	38.28	15.71	13.33	13.28	27.03	22.98	14.1067	13.33
ANKZF1	31.89	29.22	14.91	12.26	34.45	3.19	25.34	29.22	16.6333	12.26
ANLN	48.21	57.18	63.17	63.23	59.74	69.88	56.1867	57.18	64.2833	63.23
ANO10	29.18	18.76	28.35	31.7	29.67	36.04	25.43	28.35	32.47	31.7
ANO1	60.7	67.27	70.01	74.06	75.71	70.07	65.9933	67.27	73.28	74.06
ANO2	24.2	5.49	2.96	6.69	-2.46	17.7	10.8833	5.49	7.31	6.69
ANO3	29.38	23.96	18.35	-6.12	11.8	24.91	23.8967	23.96	10.1967	11.8
ANO4	-1.39	-13.85	18.79	9.66	-35.25	-8.92	1.18333	-1.39	-11.5033	-8.92
ANO5	15.06	26.78	36.07	63.4	59.16	55.65	25.97	26.78	59.4033	59.16
ANO6	1.03	22.5	24.07	4.34	21.1	31.96	15.8667	22.5	19.1333	21.1
ANO7	19.51	21.86	15.33	28.66	26.2	25.78	18.9	19.51	26.88	26.2
ANO8	21.85	9.55	26.01	12.14	-2.5	22.62	19.1367	21.85	10.7533	12.14
ANO9	4.62	19.74	13.72	-18.77	-22.08	-21.63	12.6933	13.72	-20.8267	-21.63
ANP32A	19.49	37.86	41.06	20.69	26.87	12.46	32.8033	37.86	20.0067	20.69
ANP32B	7.99	27.94	2.97	-2.34	40.46	21.97	12.9667	7.99	20.03	21.97
ANP32D	-0.89	11.62	27.82	-10.84	-9.56	-0.98	12.85	11.62	-7.12667	-9.56
ANP32E	-7.6	18.05	28.74	27.31	41.6	4.04	13.0633	18.05	24.3167	27.31
ANPEP	-12.21	-0.35	8.36	14.19	26.65	10.02	-1.4	-0.35	16.9533	14.19
ANTXR1	-32.94	71.19	21.82	22.16	-9.38	5.34	20.0233	21.82	6.04	5.34
ANTXR2	68.27	14.09	29.02	4.98	20.96	24.59	37.1267	29.02	16.8433	20.96
ANXA10	0	20.84	25.37	23.87	32.38	46.7	15.4033	20.84	34.3167	32.38
ANXA11	25.37	30.51	36.97	56.22	55.43	52.8	30.95	30.51	54.8167	55.43
ANXA13	-35.27	-4.34	4.64	-13.97	14.83	7.82	-11.6567	-4.34	2.89333	7.82
ANXA1	-15.8	3.79	9.77	-10.45	20.18	17.22	-0.746667	3.79	8.98333	17.22
ANXA2	3.16	21.71	33.05	28.22	12.19	13.8	19.3067	21.71	18.07	13.8
ANXA3	-10.36	-18.19	23.94	6.15	9.03	-3.05	-1.53667	-10.36	4.04333	6.15
ANXA4	45.9	32.4	38.78	-2.28	-25.49	34.08	39.0267	38.78	2.10333	-2.28
ANXA5	-55.82	16.6	13.62	-3.59	32.95	34.7	-8.53333	13.62	21.3533	32.95
ANXA6	24.93	40.62	8.97	6.55	9.71	14.91	24.84	24.93	10.39	9.71
ANXA7	29.09	42.2	39.81	46.15	31.51	31.51	37.0333	39.81	36.39	31.51
ANXA8	5.85	3.43	9.83	4.79	-9.34	3.13	6.37	5.85	-0.473333	3.13
ANXA9	23.04	34.02	46.49	27.84	38.1	25	34.5167	34.02	30.3133	27.84
AOAH	-12.7	10.28	20.35	22.34	10.17	-8.34	5.97667	10.28	8.05667	10.17
AOC2	18.41	38.23	37.69	54.31	44.67	20.24	31.4433	37.69	39.74	44.67
AOC3	-17.58	-18.05	-17.28	-10.35	-9.31	-1.25	-17.6367	-17.58	-6.97	-9.31
AOX1	-24.07	-25.01	-17.16	14.34	9.32	-17.89	-22.08	-24.07	1.92333	9.32
AP1AR	28.16	20.26	24.23	3.83	-2.85	-1.15	24.2167	24.23	-0.0566667	-1.15
AP1B1	13.75	25.96	13.42	14.38	10.67	5.45	17.71	13.75	10.1667	10.67
AP1G1	-15.46	-3.84	8.52	20.67	22.59	11.64	-3.59333	-3.84	18.3	20.67
AP1G2	14.05	41.14	8.96	-4.15	17.66	43.28	21.3833	14.05	18.93	17.66
AP1M1	10.46	12.57	3.1	41.92	22.19	5	8.71	10.46	23.0367	22.19
AP1M2	0.28	7.33	39.18	35.63	43.1	44.86	15.5967	7.33	41.1967	43.1
AP1S1	23.67	24.52	35.9	-2.17	3.42	7.71	28.03	24.52	2.98667	3.42
AP1S2	31.62	9.89	26.61	23.97	13.53	21.57	22.7067	26.61	19.69	21.57
AP1S3	7.03	-3.64	1.79	-17.8	-22.25	-21.32	1.72667	1.79	-20.4567	-21.32
AP2A1	-18.77	12.38	14.65	44.15	52.94	67.54	2.75333	12.38	54.8767	52.94
AP2A2	45.36	25.2	37.95	27.33	34.57	21.2	36.17	37.95	27.7	27.33
AP2B1	60.87	64.85	54.08	59.69	43.8	54.66	59.9333	60.87	52.7167	54.66
AP2M1	36.45	49.35	45.86	52.28	41.04	37.63	43.8867	45.86	43.65	41.04
AP2S1	34.07	36.21	36.38	-0.45	40.55	30.83	35.5533	36.21	23.6433	30.83
AP3B1	74.35	76.99	77.37	68.53	75.3	70.51	76.2367	76.99	71.4467	70.51
AP3B2	16.14	10.26	7.14	25.58	-20.12	29.45	11.18	10.26	11.6367	25.58
AP3D1	37.44	-4.86	15.59	24.21	5.84	-1.74	16.0567	15.59	9.43667	5.84
AP3M1	30.08	20.55	14.9	17.13	18.12	44.63	21.8433	20.55	26.6267	18.12
AP3M2	62.69	44.9	58.9	55.32	37.13	59.51	55.4967	58.9	50.6533	55.32
AP3S1	-37.66	4.73	-24.81	-16.21	9.75	18.52	-19.2467	-24.81	4.02	9.75
AP3S2	19.48	14.8	7.26	17.79	9.85	5.98	13.8467	14.8	11.2067	9.85
AP4B1	22.34	27.17	32.95	40.44	36.91	24.32	27.4867	27.17	33.89	36.91
AP4E1	-18.27	17.15	34.82	1.75	23.04	25.17	11.2333	17.15	16.6533	23.04
AP4M1	3.56	19.53	29.6	-20.25	-2.49	5.37	17.5633	19.53	-5.79	-2.49
AP4S1	0.44	43.27	14.91	13.8	37.55	26.08	19.54	14.91	25.81	26.08
APAF1	-21.56	12.05	20.95	-5.27	5.98	-10.96	3.81333	12.05	-3.41667	-5.27
APBA1	42.84	42.74	37.28	58.49	42.94	36.57	40.9533	42.74	46	42.94
APBA2	-1.57	18.89	-9.67	8.83	13.16	23.15	2.55	-1.57	15.0467	13.16
APBA3	23.42	50.68	57.51	58.67	57.71	40.68	43.87	50.68	52.3533	57.71
APBB1IP	31.23	41.13	46.04	45.12	45.95	49.28	39.4667	41.13	46.7833	45.95
APBB1	25.26	45.71	49.57	36.6	33.72	37.68	40.18	45.71	36	36.6
APBB2	6.71	37.34	40.96	50.15	50.38	25.41	28.3367	37.34	41.98	50.15
APBB3	24.2	29.43	37.73	33.72	35.35	27.19	30.4533	29.43	32.0867	33.72
APC2	34.4	27.18	41.04	44.36	26.91	57.25	34.2067	34.4	42.84	44.36
APCDD1L	38.88	40.17	46.59	38.25	36.02	53.19	41.88	40.17	42.4867	38.25
APCDD1	-13.61	42.41	7.68	29.6	-0.6	29.97	12.16	7.68	19.6567	29.6
APCS	2.28	-2.89	0.36	12.77	34.74	20.68	-0.0833333	0.36	22.73	20.68
APC	18.69	30.28	46.28	34.39	17.35	22.36	31.75	30.28	24.7	22.36
APEH	-10.66	3.57	18.89	22.67	21.85	-1.76	3.93333	3.57	14.2533	21.85
APEX1	1.01	-1.81	14.67	45.46	-1.43	-8.21	4.62333	1.01	11.94	-1.43
APEX2	30.17	21.31	18.91	50.28	46.29	38.17	23.4633	21.31	44.9133	46.29
APH1A	26.98	17.27	16.7	5.78	-22.01	2.78	20.3167	17.27	-4.48333	2.78
APH1B	53.19	36.86	42.55	49.08	71.14	57.75	44.2	42.55	59.3233	57.75
API5	1.93	25.29	19.78	-9.03	-2.02	-13.67	15.6667	19.78	-8.24	-9.03
APIP	-7.82	-4.07	-11.91	-18.21	-25.48	-32.88	-7.93333	-7.82	-25.5233	-25.48
APITD1	14.08	13.78	48.34	50.89	25.94	36.44	25.4	14.08	37.7567	36.44
APLF	31.78	27.15	26.42	-13.36	-1.36	27.29	28.45	27.15	4.19	-1.36
APLNR	32.43	18.14	24.72	10.36	34.99	19.69	25.0967	24.72	21.68	19.69
APLN	-24.28	-23.76	-0.28	9.33	7.51	-16.55	-16.1067	-23.76	0.0966667	7.51
APLP1	22.42	51.55	41.62	32.54	30.72	16.94	38.53	41.62	26.7333	30.72
APLP2	15.3	-2.49	8.6	30.87	9.91	3.23	7.13667	8.6	14.67	9.91
APOA1BP	1.64	18.71	30.4	3.97	12.8	6.09	16.9167	18.71	7.62	6.09
APOA1	25.42	29.16	12.77	21.65	34.22	17.29	22.45	25.42	24.3867	21.65
APOA2	93.83	94.68	96.66	110.38	109.09	103.54	95.0567	94.68	107.67	109.09
APOA4	43.54	69.44	41.51	53.44	52.54	65.06	51.4967	43.54	57.0133	53.44
APOA5	47.75	43.9	46.58	48.09	61.06	49.08	46.0767	46.58	52.7433	49.08
APOBEC1	24.61	14.51	15.57	31.45	35.73	28.11	18.23	15.57	31.7633	31.45
APOBEC2	13.71	7.22	18.18	27.82	28.33	12.23	13.0367	13.71	22.7933	27.82
APOBEC3A	54.65	50.04	53.15	64.61	60.92	51.29	52.6133	53.15	58.94	60.92
APOBEC3B	3.72	21.6	33.43	33.1	11.47	-14.7	19.5833	21.6	9.95667	11.47
APOBEC3C	-18.91	-8.7	-2.19	7.88	27.21	-0.24	-9.93333	-8.7	11.6167	7.88
APOBEC3D	18.99	9.66	19.79	15.66	17.7	7.58	16.1467	18.99	13.6467	15.66
APOBEC3G	11.22	4.81	28.9	21.73	45.75	38.77	14.9767	11.22	35.4167	38.77
APOBEC3H	9.4	-2.81	13.35	26.83	9.33	22.25	6.64667	9.4	19.47	22.25
APOBEC4	22.49	22.24	17.98	-18.37	-12.95	-17.16	20.9033	22.24	-16.16	-17.16
APOB	53.19	42.94	44.54	65.79	66.2	72.64	46.89	44.54	68.21	66.2
APOC1	5.96	28.45	25.5	25.16	22.65	36.25	19.97	25.5	28.02	25.16
APOC2	32.67	26.48	12.67	49.3	52.39	51.23	23.94	26.48	50.9733	51.23
APOC3	7.43	3.08	19.28	2.21	-8.34	19.36	9.93	7.43	4.41	2.21
APOC4	90.26	88.54	93.13	97.37	93.34	94.06	90.6433	90.26	94.9233	94.06
APOD	8.51	-3.98	17.42	24.46	16.17	23.39	7.31667	8.51	21.34	23.39
APOE	8.45	2.12	7.2	54.9	39.77	36.76	5.92333	7.2	43.81	39.77
APOF	22.4	-9.12	22.24	10.38	18.23	13.34	11.84	22.24	13.9833	13.34
APOH	17.83	-0.61	2.27	20.53	9.61	-2.62	6.49667	2.27	9.17333	9.61
APOL1	0	4.12	25.08	49.64	33.95	23.15	9.73333	4.12	35.58	33.95
APOL2	-12.12	6.57	19.98	-5.93	11.34	-3.7	4.81	6.57	0.57	-3.7
APOL3	-4.58	13.21	10.15	23.6	15.64	22.05	6.26	10.15	20.43	22.05
APOL4	-69.62	-33.33	11.82	0.05	-28.02	11.4	-30.3767	-33.33	-5.52333	0.05
APOL5	-45.6	-34.44	4.75	-37.49	-34.3	-28.08	-25.0967	-34.44	-33.29	-34.3
APOL6	19.83	42.24	10.06	22.51	26.96	45.21	24.0433	19.83	31.56	26.96
APOLD1	49.78	25.1	48.96	25.75	24.91	18.83	41.28	48.96	23.1633	24.91
APOM	7.37	7.38	-26.76	-5.51	8.2	9.48	-4.00333	7.37	4.05667	8.2
APOOL	11.52	2.8	16.33	0.99	-10.52	1.98	10.2167	11.52	-2.51667	0.99
APOO	29.15	20.5	14.08	-28.3	11.26	1.23	21.2433	20.5	-5.27	1.23
APPBP2	23.25	23.85	10.99	-12.19	9.7	18.11	19.3633	23.25	5.20667	9.7
APPL1	5.44	12.14	4.27	11.9	14.07	18.03	7.28333	5.44	14.6667	14.07
APPL2	35.48	-0.41	41.12	27.87	8.85	0.63	25.3967	35.48	12.45	8.85
APP	21.67	34.05	24.41	39.01	30.56	18.46	26.71	24.41	29.3433	30.56
APRT	-16.97	36.49	9.86	12.33	24.31	19.41	9.79333	9.86	18.6833	19.41
APTX	-22.15	4.3	11.67	-1.12	5.35	20.36	-2.06	4.3	8.19667	5.35
AQP10	2.54	-8.31	12.92	-21.64	-4.76	2.41	2.38333	2.54	-7.99667	-4.76
AQP11	-1.57	6.15	8.91	-2.77	9.3	-2.45	4.49667	6.15	1.36	-2.45
AQP12A	29.77	63.89	57.64	38.49	37.79	52.06	50.4333	57.64	42.78	38.49
AQP1	4.87	6.56	-17.52	-5.54	-2.39	-5.74	-2.03	4.87	-4.55667	-5.54
AQP2	22.81	38.91	20.81	62.33	59.87	46.71	27.51	22.81	56.3033	59.87
AQP3	22.08	3.73	4.65	27.48	5.82	1.18	10.1533	4.65	11.4933	5.82
AQP4	28.02	5.6	22.39	38.16	21.96	41.54	18.67	22.39	33.8867	38.16
AQP5	55.15	52.68	59.75	68.24	78.57	65.49	55.86	55.15	70.7667	68.24
AQP6	22.6	7.22	19.83	37.75	21.72	-2.44	16.55	19.83	19.01	21.72
AQP7	24.11	17.38	19.37	26.35	20.01	32.43	20.2867	19.37	26.2633	26.35
AQP8	18.83	16.83	33.26	24.27	37.96	44.26	22.9733	18.83	35.4967	37.96
AQP9	7.99	10.51	-2.82	14.65	32.18	15.9	5.22667	7.99	20.91	15.9
AQPEP	5.66	35.34	18.62	27.23	49.41	43.23	19.8733	18.62	39.9567	43.23
AQR	92.26	90.06	85.97	70.89	78	58.96	89.43	90.06	69.2833	70.89
ARAF	33.33	31.35	39.59	40.44	36.15	49.69	34.7567	33.33	42.0933	40.44
ARAP1	55.41	56.35	67.42	49.21	60.99	50.04	59.7267	56.35	53.4133	50.04
ARAP2	29.27	17.28	22.69	-0.16	3.57	14.64	23.08	22.69	6.01667	3.57
ARAP3	-4.01	21.34	12.81	2.57	16.04	23.29	10.0467	12.81	13.9667	16.04
ARCN1	72.02	62.96	76.93	68.89	71.6	61.56	70.6367	72.02	67.35	68.89
ARC	67.41	44.96	59.44	49.49	24.18	27.43	57.27	59.44	33.7	27.43
AREG	32.86	38.5	50.5	41.26	50.6	54.12	40.62	38.5	48.66	50.6
ARF1	64.95	75.77	64.38	74.81	85.41	79.76	68.3667	64.95	79.9933	79.76
ARF3	-0.13	7.39	4.54	7.22	20.94	-4.78	3.93333	4.54	7.79333	7.22
ARF4	-4.94	-23.44	-0.8	-0.84	9.38	-13.35	-9.72667	-4.94	-1.60333	-0.84
ARF5	29.81	36.47	21.65	52.36	34.03	48.36	29.31	29.81	44.9167	48.36
ARF6	-5.32	-3.91	8.6	19.15	29.31	7.47	-0.21	-3.91	18.6433	19.15
ARFGAP1	30.08	43.61	39.66	22.92	25.9	6.67	37.7833	39.66	18.4967	22.92
ARFGAP2	43.38	35.57	3.1	24.05	20.2	22.52	27.35	35.57	22.2567	22.52
ARFGAP3	9.49	21.13	-5.07	26.67	9.14	1.81	8.51667	9.49	12.54	9.14
ARFGEF1	-6.69	12.25	9.26	-1.04	0.25	-5.06	4.94	9.26	-1.95	-1.04
ARFGEF2	31.59	-1.99	8.08	22.06	37.97	28.06	12.56	8.08	29.3633	28.06
ARFIP1	-23.95	1.32	23.2	64.19	68.87	64.71	0.19	1.32	65.9233	64.71
ARFIP2	19.13	10.86	-3.95	16.41	6.23	4.14	8.68	10.86	8.92667	6.23
ARFRP1	16.42	47.69	35.51	47.06	38.45	31.93	33.2067	35.51	39.1467	38.45
ARG1	9.8	14.74	2.97	5.01	9.34	22.31	9.17	9.8	12.22	9.34
ARG2	-4.34	11.04	20.01	30.87	14.93	6.9	8.90333	11.04	17.5667	14.93
ARGFX	51.37	41.1	32.32	53.85	53.23	46.44	41.5967	41.1	51.1733	53.23
ARGLU1	23.18	24.57	26.49	9.71	-2.44	13.84	24.7467	24.57	7.03667	9.71
ARHGAP10	-23.09	-3.08	11.47	-0.79	-6.89	7	-4.9	-3.08	-0.226667	-0.79
ARHGAP11A	34.29	43.66	39.48	41.5	53.57	47.43	39.1433	39.48	47.5	47.43
ARHGAP11B	32.31	25.47	34.8	11.95	39.23	32.85	30.86	32.31	28.01	32.85
ARHGAP12	0.9	18.99	17.57	47.8	36.79	44.49	12.4867	17.57	43.0267	44.49
ARHGAP15	9.89	-2.56	10.23	12.07	-0.85	-6.01	5.85333	9.89	1.73667	-0.85
ARHGAP17	15.6	7.5	31.4	26.86	31.97	-1.36	18.1667	15.6	19.1567	26.86
ARHGAP18	44.83	65.39	57.99	51.37	23.29	42.84	56.07	57.99	39.1667	42.84
ARHGAP19	30.82	29.26	7.48	32.54	19.7	28.79	22.52	29.26	27.01	28.79
ARHGAP1	-3.67	-5.47	-9.43	20.36	15.91	-0.37	-6.19	-5.47	11.9667	15.91
ARHGAP20	76.21	86.74	84.8	48.08	65.59	53.99	82.5833	84.8	55.8867	53.99
ARHGAP21	-3.83	25.21	15.11	-2.03	-10.54	5.95	12.1633	15.11	-2.20667	-2.03
ARHGAP22	29.01	25.26	17.8	40.74	46.75	44.65	24.0233	25.26	44.0467	44.65
ARHGAP24	1.04	21.31	19.4	6.15	15.38	18.88	13.9167	19.4	13.47	15.38
ARHGAP25	29.9	23.31	20.3	25.93	5.59	33.66	24.5033	23.31	21.7267	25.93
ARHGAP26	24.86	14.22	25.65	2.1	14.91	22.75	21.5767	24.86	13.2533	14.91
ARHGAP27	2.41	23.46	5.18	-2.34	-1.27	1.18	10.35	5.18	-0.81	-1.27
ARHGAP28	19.12	11.24	13.66	56.42	46.68	35.52	14.6733	13.66	46.2067	46.68
ARHGAP29	13.9	21.79	14.72	19.54	4.22	16.19	16.8033	14.72	13.3167	16.19
ARHGAP30	4.45	8.9	9.47	0.84	-10.59	11.6	7.60667	8.9	0.616667	0.84
ARHGAP31	22.37	21.97	20.23	16.29	26.25	25.03	21.5233	21.97	22.5233	25.03
ARHGAP32	24.56	26.75	39.7	64.3	63.03	76.15	30.3367	26.75	67.8267	64.3
ARHGAP33	36.03	39.16	18.18	38.87	27.1	22.57	31.1233	36.03	29.5133	27.1
ARHGAP36	49.09	42.21	45.48	33.37	28.68	10.88	45.5933	45.48	24.31	28.68
ARHGAP4	44.16	31.16	30.16	-25.7	18.58	26.75	35.16	31.16	6.54333	18.58
ARHGAP5	63.03	60.11	62.84	56.67	56.82	53.59	61.9933	62.84	55.6933	56.67
ARHGAP6	23.92	-6.32	19.58	16.57	-6.64	40.28	12.3933	19.58	16.7367	16.57
ARHGAP8	8.67	6.67	1.34	26.22	23.82	9.08	5.56	6.67	19.7067	23.82
ARHGAP9	38.27	40.18	39.19	42.7	27.86	43.97	39.2133	39.19	38.1767	42.7
ARHGDIA	26.39	10.07	11	36.74	27.26	48.88	15.82	11	37.6267	36.74
ARHGDIB	3.64	-10.98	-0.48	-34.08	0.38	-7.12	-2.60667	-0.48	-13.6067	-7.12
ARHGDIG	23.52	31.35	39.96	35.68	5.68	34.39	31.61	31.35	25.25	34.39
ARHGEF10L	14.7	25.22	27.7	-5.29	2.83	16.67	22.54	25.22	4.73667	2.83
ARHGEF10	13.7	-10.04	-4.53	3.06	6.62	7.32	-0.29	-4.53	5.66667	6.62
ARHGEF11	8.51	12.65	33.43	0.9	37.62	22.35	18.1967	12.65	20.29	22.35
ARHGEF12	41.09	36.37	43.27	15.28	37.83	41.31	40.2433	41.09	31.4733	37.83
ARHGEF15	21.78	20.01	27.67	4.65	14.59	7.58	23.1533	21.78	8.94	7.58
ARHGEF16	19.34	19.29	7.7	29.37	21.51	24.14	15.4433	19.29	25.0067	24.14
ARHGEF17	-33.26	15.29	-11.35	27.07	21.25	15.09	-9.77333	-11.35	21.1367	21.25
ARHGEF18	-69.42	2.26	-4.28	35.19	32.48	14.89	-23.8133	-4.28	27.52	32.48
ARHGEF19	7.35	25.56	19.96	-3.3	15.82	-15.54	17.6233	19.96	-1.00667	-3.3
ARHGEF1	14.58	6.67	-8.69	7.1	12.74	39.1	4.18667	6.67	19.6467	12.74
ARHGEF2	3.9	22.67	11.27	19.04	26.32	7.27	12.6133	11.27	17.5433	19.04
ARHGEF35	22.79	-1.52	25.18	27.65	66.76	-15.18	15.4833	22.79	26.41	27.65
ARHGEF37	37.26	26.09	33.02	47.95	36.91	29.69	32.1233	33.02	38.1833	36.91
ARHGEF3	20.31	6.41	0.23	-8.35	-0.25	-16.13	8.98333	6.41	-8.24333	-8.35
ARHGEF4	-4.92	-5.97	5.81	21.29	3.97	25.82	-1.69333	-4.92	17.0267	21.29
ARHGEF5	29.24	14.1	32.77	22.01	-12.87	9.98	25.37	29.24	6.37333	9.98
ARHGEF6	40.03	29.34	30.38	35.22	39.51	26.81	33.25	30.38	33.8467	35.22
ARHGEF7	7.68	22.13	-2.11	15.75	24.71	10.59	9.23333	7.68	17.0167	15.75
ARHGEF9	30.88	26.09	10.23	50.5	36.56	52.72	22.4	26.09	46.5933	50.5
ARID1A	17.49	36.03	28.52	43.22	24.19	17.77	27.3467	28.52	28.3933	24.19
ARID1B	78.82	84.55	83.97	94.11	91.7	98.53	82.4467	83.97	94.78	94.11
ARID2	8.08	28.52	43.61	55.43	44.61	42.51	26.7367	28.52	47.5167	44.61
ARID3A	39.68	14.88	27.21	6.93	18.49	20.59	27.2567	27.21	15.3367	18.49
ARID3B	1.28	30	3.45	20.21	45.05	37.01	11.5767	3.45	34.09	37.01
ARID3C	29.32	2.25	32.28	12.79	9.41	5.12	21.2833	29.32	9.10667	9.41
ARID4A	52.04	44.21	55.78	66.5	58.94	73.19	50.6767	52.04	66.21	66.5
ARID4B	11.19	16.72	-5.14	29.3	18.86	7.11	7.59	11.19	18.4233	18.86
ARID5A	31.6	34.38	18.75	25.07	-10.57	12.64	28.2433	31.6	9.04667	12.64
ARID5B	19.8	27.85	26.17	34.29	18.3	28.95	24.6067	26.17	27.18	28.95
ARIH1	1.81	20.72	30.01	14.7	2.36	8.54	17.5133	20.72	8.53333	8.54
ARIH2	-21.94	21.6	-13.22	10.2	14.52	24.61	-4.52	-13.22	16.4433	14.52
ARL10	20.12	16.55	27.84	14.59	5.86	19.06	21.5033	20.12	13.17	14.59
ARL11	30.18	37.03	43.35	32.6	25.13	45.49	36.8533	37.03	34.4067	32.6
ARL13A	-8.48	-9.38	-9.3	1.21	-2.06	8.76	-9.05333	-9.3	2.63667	1.21
ARL13B	7.55	4.45	2.28	7.38	0.97	8.12	4.76	4.45	5.49	7.38
ARL14	63.99	56.58	64.74	14.23	37.64	41.38	61.77	63.99	31.0833	37.64
ARL15	13.69	6.86	9.26	2.24	-7.92	-1.66	9.93667	9.26	-2.44667	-1.66
ARL16	-0.15	6.56	-17.2	1.63	-1.25	-23.55	-3.59667	-0.15	-7.72333	-1.25
ARL17B	1.16	17.9	14.24	-8.14	-10.72	-9.46	11.1	14.24	-9.44	-9.46
ARL1	-11.49	26.32	7.47	2.36	27.96	17.22	7.43333	7.47	15.8467	17.22
ARL2BP	6.51	-15.35	-14.87	-3.73	19.92	-12.02	-7.90333	-14.87	1.39	-3.73
ARL2	43.46	45.27	44.07	26.31	39.03	30.28	44.2667	44.07	31.8733	30.28
ARL3	30.22	6.37	15.24	16.5	16.63	4.82	17.2767	15.24	12.65	16.5
ARL4A	-8.26	6.83	7.44	7.29	11.76	-19.31	2.00333	6.83	-0.0866667	7.29
ARL4C	5.94	37.74	13.18	22.64	9.6	7.76	18.9533	13.18	13.3333	9.6
ARL4D	60.02	54.51	63.24	58.86	59.48	52.01	59.2567	60.02	56.7833	58.86
ARL5B	13.49	2.66	9.81	-28.2	-21.39	-37.98	8.65333	9.81	-29.19	-28.2
ARL6IP1	14.1	9.92	6.64	1.97	5.68	13.65	10.22	9.92	7.1	5.68
ARL6IP4	3.54	-1.55	12.17	-11.85	55.13	8.75	4.72	3.54	17.3433	8.75
ARL6IP5	12.3	23.18	23.55	12.63	22.51	19.98	19.6767	23.18	18.3733	19.98
ARL6IP6	27.88	20.8	26.94	19.92	-11.45	25.21	25.2067	26.94	11.2267	19.92
ARL6	24.85	44.56	37.94	53.2	37.6	43.88	35.7833	37.94	44.8933	43.88
ARL8A	20.21	25.33	32.77	6.52	11.02	19.73	26.1033	25.33	12.4233	11.02
ARL8B	17.96	19.27	15.28	0.96	4.39	15.97	17.5033	17.96	7.10667	4.39
ARL9	33.39	5.07	19.14	40.22	25.22	19.94	19.2	19.14	28.46	25.22
ARMC10	19.31	29.94	42.41	1.03	3.09	14.47	30.5533	29.94	6.19667	3.09
ARMC1	34.99	29.66	30.15	17.29	20.68	20.83	31.6	30.15	19.6	20.68
ARMC2	46.06	60.74	64.4	65.22	60.16	39.19	57.0667	60.74	54.8567	60.16
ARMC3	24.2	2.07	10.76	8	-1.97	-16.96	12.3433	10.76	-3.64333	-1.97
ARMC4	11.4	15.88	29.28	37.65	10.68	31.59	18.8533	15.88	26.64	31.59
ARMC5	32.5	23.01	26.33	46.79	45.68	31.38	27.28	26.33	41.2833	45.68
ARMC6	27.92	25	33.68	23.53	31.25	23.81	28.8667	27.92	26.1967	23.81
ARMC7	12.66	28.31	15.69	-21.91	0.11	-5.45	18.8867	15.69	-9.08333	-5.45
ARMC8	12.68	15.29	20.48	4.2	11.55	5.48	16.15	15.29	7.07667	5.48
ARMC9	8.47	20.14	14.7	9.09	3.63	2.66	14.4367	14.7	5.12667	3.63
ARMCX1	24.09	23.39	23.29	4.82	10.59	9.23	23.59	23.39	8.21333	9.23
ARMCX2	8.16	11.42	-13.75	16.12	28.31	18.33	1.94333	8.16	20.92	18.33
ARMCX3	26.13	54.03	64.82	31.16	51.38	63.25	48.3267	54.03	48.5967	51.38
ARMCX5	13.17	11.56	6.75	7.57	-10.91	-11.38	10.4933	11.56	-4.90667	-10.91
ARMCX6	1.43	-7	-1.15	-38.73	-59.07	-34.6	-2.24	-1.15	-44.1333	-38.73
ARNT2	63.87	37.27	49.46	42.29	47.62	21.24	50.2	49.46	37.05	42.29
ARNTL2	11.58	39.4	15.65	45.91	39.02	29.17	22.21	15.65	38.0333	39.02
ARNTL	89.53	84.93	91.69	101.86	100.3	95.89	88.7167	89.53	99.35	100.3
ARNT	30.78	42.96	54.37	53.31	28.67	32.24	42.7033	42.96	38.0733	32.24
ARPC1A	36.2	1.63	12.63	19.9	24.59	11.04	16.82	12.63	18.51	19.9
ARPC1B	14.31	24.79	20.32	28.74	24.36	18.31	19.8067	20.32	23.8033	24.36
ARPC2	39.58	29.74	38.13	20.88	9.14	11.31	35.8167	38.13	13.7767	11.31
ARPC3	0.25	-16.62	26.99	11.67	19.51	1.33	3.54	0.25	10.8367	11.67
ARPC4	19.8	-0.93	-10.11	-10.26	11.36	-12.7	2.92	-0.93	-3.86667	-10.26
ARPC5L	-8.37	-8.03	-10.72	0.8	-2.66	7.04	-9.04	-8.37	1.72667	0.8
ARPC5	7.09	-9.43	29.43	-0.92	28.68	45.66	9.03	7.09	24.4733	28.68
ARPM1	12.18	15.64	4.95	0.69	20.3	25.24	10.9233	12.18	15.41	20.3
ARPP19	15.44	-12.04	3.36	-26.65	-9.31	17.65	2.25333	3.36	-6.10333	-9.31
ARPP21	31.52	29.92	9.55	11.82	10.8	31.5	23.6633	29.92	18.04	11.82
ARR3	16.62	7.18	13.61	27.22	8.63	46.12	12.47	13.61	27.3233	27.22
ARRB1	19.91	48.77	59.83	19.14	31.17	39.2	42.8367	48.77	29.8367	31.17
ARRB2	-37.88	19.78	40.94	16.29	15.43	28.45	7.61333	19.78	20.0567	16.29
ARRDC1	16.34	44.84	67.51	37.33	30.87	39.56	42.8967	44.84	35.92	37.33
ARRDC2	72.35	79.63	83.05	80.03	84.69	84.22	78.3433	79.63	82.98	84.22
ARRDC3	28.46	48.52	60.91	54.95	52.65	46.4	45.9633	48.52	51.3333	52.65
ARRDC4	18.35	19.77	10.74	27.06	18.25	31.98	16.2867	18.35	25.7633	27.06
ARRDC5	20.43	20.53	18.44	2.33	-2.44	-1.41	19.8	20.43	-0.506667	-1.41
ARSA	37.29	19.03	45.08	56.05	51.69	38.18	33.8	37.29	48.64	51.69
ARSB	81.46	71.85	83.92	80.31	80.31	53.69	79.0767	81.46	71.4367	80.31
ARSD	-0.86	7.3	10.48	4.36	22.56	0.34	5.64	7.3	9.08667	4.36
ARSE	20.51	1.08	-18.93	23.59	31.6	21.22	0.886667	1.08	25.47	23.59
ARSF	38.61	51.93	49.45	45.41	53.03	40.64	46.6633	49.45	46.36	45.41
ARSJ	32	43.83	47.93	47.91	97.29	58.54	41.2533	43.83	67.9133	58.54
ARSK	50.66	33.63	36.4	27.21	50.08	33.8	40.23	36.4	37.03	33.8
ART1	44.95	45.08	54.48	25.94	18.93	40.35	48.17	45.08	28.4067	25.94
ART3	14.95	-9.14	25.34	20.49	2.38	35.94	10.3833	14.95	19.6033	20.49
ART5	85.3	87.58	85.62	78.69	81.86	89.48	86.1667	85.62	83.3433	81.86
ARTN	34.32	43.75	44.11	3.08	35.39	30.73	40.7267	43.75	23.0667	30.73
ARV1	35.46	-2.43	11.93	-3.71	-18.45	-15.9	14.9867	11.93	-12.6867	-15.9
ARVCF	16.82	27.45	-14.93	4.32	-15.13	7.01	9.78	16.82	-1.26667	4.32
ARX	5.71	-5.76	8.75	6.08	27.65	17.78	2.9	5.71	17.17	17.78
AR	35.78	24.66	39.9	19.18	35.09	32.88	33.4467	35.78	29.05	32.88
AS3MT	21.05	40.48	39.54	20.63	39.02	16.72	33.69	39.54	25.4567	20.63
ASAH1	92	91.83	93.12	106.27	98.84	94.07	92.3167	92	99.7267	98.84
ASAH2B	19.41	31.66	33.66	20.09	14.77	4.66	28.2433	31.66	13.1733	14.77
ASAH2	65.82	68.81	62.76	58.25	61.84	56.34	65.7967	65.82	58.81	58.25
ASAP1	27.33	47.91	48.77	9.48	48.76	37.32	41.3367	47.91	31.8533	37.32
ASAP2	67.24	61.12	53.33	64.67	77.47	80.41	60.5633	61.12	74.1833	77.47
ASAP3	51.45	47.53	44.75	41.24	43.24	25.37	47.91	47.53	36.6167	41.24
ASB10	-52.88	-8.78	-15.83	3.01	4.87	14.66	-25.83	-15.83	7.51333	4.87
ASB11	-34.01	10.61	-3.29	-3.76	6.74	-10.79	-8.89667	-3.29	-2.60333	-3.76
ASB12	-11.15	33.8	20.08	26.62	9.49	2.05	14.2433	20.08	12.72	9.49
ASB13	-15.82	-0.09	-3.29	22.4	17.01	10.71	-6.4	-3.29	16.7067	17.01
ASB14	1.05	21.13	6.75	-15.34	15.52	-11.95	9.64333	6.75	-3.92333	-11.95
ASB15	9.52	17.79	5.24	7.26	-3.83	11.72	10.85	9.52	5.05	7.26
ASB16	73.31	77.16	56.04	54.57	49.1	51.24	68.8367	73.31	51.6367	51.24
ASB17	-10.53	9.74	13.44	36.13	21	35.31	4.21667	9.74	30.8133	35.31
ASB18	4.67	15.32	-12.42	21.4	10.46	11.17	2.52333	4.67	14.3433	11.17
ASB1	-6.21	-1.75	13.09	21.95	30.67	29.78	1.71	-1.75	27.4667	29.78
ASB2	12.68	22.15	6.21	38.76	26.14	28.93	13.68	12.68	31.2767	28.93
ASB3	26.01	22.8	13.09	54.27	54.4	54.71	20.6333	22.8	54.46	54.4
ASB4	19.85	26.68	16.86	25.98	15.44	32.26	21.13	19.85	24.56	25.98
ASB5	-63	14.91	22.58	9.04	7.03	12.26	-8.50333	14.91	9.44333	9.04
ASB6	5.99	14.97	7.66	32.77	43	31.59	9.54	7.66	35.7867	32.77
ASB7	2.37	13.31	-5.42	1.52	4.87	13.38	3.42	2.37	6.59	4.87
ASB8	-17.07	-17.99	-27.91	-13.98	-9.64	-4.52	-20.99	-17.99	-9.38	-9.64
ASB9	16.1	19.27	23.31	6.53	6.74	22.16	19.56	19.27	11.81	6.74
ASCC1	-65.08	-11.41	8.82	-9.06	15.97	22.71	-22.5567	-11.41	9.87333	15.97
ASCC2	34.75	32.62	37.54	17.64	13.64	24.53	34.97	34.75	18.6033	17.64
ASCL1	19.28	7.44	21.38	-0.38	9.39	11.44	16.0333	19.28	6.81667	9.39
ASCL2	25.95	10.32	22.96	33.19	35.05	45.58	19.7433	22.96	37.94	35.05
ASCL3	31.67	58.77	50.27	40.32	1.85	52.06	46.9033	50.27	31.41	40.32
ASCL4	-36.17	1.43	-35.36	7.42	-14.15	18.23	-23.3667	-35.36	3.83333	7.42
ASF1A	8.02	31.88	23.03	-1.73	5.29	20.24	20.9767	23.03	7.93333	5.29
ASF1B	43.12	62.16	62.18	58.77	66.08	66.23	55.82	62.16	63.6933	66.08
ASGR1	81.22	85.94	78.26	77.55	68.37	67.63	81.8067	81.22	71.1833	68.37
ASGR2	42.11	56.39	32.62	47.86	39.78	44.61	43.7067	42.11	44.0833	44.61
ASH1L	89.95	87.22	92	100.25	96.18	102.48	89.7233	89.95	99.6367	100.25
ASH2L	16.72	10.3	21.45	32.69	31.52	39.93	16.1567	16.72	34.7133	32.69
ASIP	-11.01	-6.5	20.44	-7.06	18	-1.11	0.976667	-6.5	3.27667	-1.11
ASL	35.25	13.98	-12.13	-1.77	5.19	19.25	12.3667	13.98	7.55667	5.19
ASNA1	20.06	5.59	21.89	18.95	10.45	15.66	15.8467	20.06	15.02	15.66
ASNSD1	-7.66	12.93	9.47	9.38	14.69	9.58	4.91333	9.47	11.2167	9.58
ASNS	-9.47	25.15	8.8	8.49	36.01	9.81	8.16	8.8	18.1033	9.81
ASPA	33.96	27.43	23.59	0.87	16.64	22.42	28.3267	27.43	13.31	16.64
ASPDH	-14.19	27.07	48.8	28.88	16.5	24.18	20.56	27.07	23.1867	24.18
ASPG	25.37	36.03	45.51	28.32	25.66	30.28	35.6367	36.03	28.0867	28.32
ASPHD1	40.49	54.88	57.54	34.91	28.24	34.99	50.97	54.88	32.7133	34.91
ASPHD2	39.28	54.23	35.37	51.33	33.06	45.94	42.96	39.28	43.4433	45.94
ASPH	47.94	56.66	53.9	63.02	48.49	54.51	52.8333	53.9	55.34	54.51
ASPM	17.03	23.31	1.87	2.22	44.03	55.72	14.07	17.03	33.99	44.03
ASPN	19.86	23.99	18.77	25.07	32.05	22.95	20.8733	19.86	26.69	25.07
ASPRV1	-9.05	-5.84	-1.42	-10.64	16.43	19.53	-5.43667	-5.84	8.44	16.43
ASPSCR1	39.7	41.69	19.39	25.15	28.04	-2.61	33.5933	39.7	16.86	25.15
ASRGL1	3.59	-5.03	14.17	17.57	29.41	20.32	4.24333	3.59	22.4333	20.32
ASS1	-0.52	6.3	9.21	11.48	28.95	4.44	4.99667	6.3	14.9567	11.48
ASTE1	-2.16	0.51	3.49	18.53	38.66	33.86	0.613333	0.51	30.35	33.86
ASTL	33.36	15.94	40.8	18.39	40.32	13.98	30.0333	33.36	24.23	18.39
ASTN1	27.23	35.74	30.82	11.08	2.15	6.36	31.2633	30.82	6.53	6.36
ASTN2	53.58	69.13	66.52	33.09	42.68	61.12	63.0767	66.52	45.63	42.68
ASXL1	6.19	4.52	13.74	-3.66	-9.41	28.49	8.15	6.19	5.14	-3.66
ASXL2	23.95	-2.23	14.86	8.46	8.96	12.78	12.1933	14.86	10.0667	8.96
ASZ1	18.16	18.1	28.46	4.47	2.49	11.36	21.5733	18.16	6.10667	4.47
ATAD1	66.38	70.54	57.49	57.49	65.01	76.9	64.8033	66.38	66.4667	65.01
ATAD2	21.14	25.97	32.07	21.04	23.08	10.27	26.3933	25.97	18.13	21.04
ATAD3A	4.2	15.91	24.8	-12.75	-5.7	27.76	14.97	15.91	3.10333	-5.7
ATAD3B	31.06	36.72	38.58	-6.12	35.63	-20.18	35.4533	36.72	3.11	-6.12
ATAD3C	27.4	29.12	39.82	6.95	23.85	29.65	32.1133	29.12	20.15	23.85
ATAD5	20.97	19.89	22.14	10.18	19.83	14.24	21	20.97	14.75	14.24
ATCAY	-4.28	-11.47	-3.49	5.54	4.56	2.59	-6.41333	-4.28	4.23	4.56
ATE1	-2.36	11.94	9.7	28.4	10.1	5.31	6.42667	9.7	14.6033	10.1
ATF1	28.69	23.65	7.45	63.77	37.73	49.67	19.93	23.65	50.39	49.67
ATF2	26.47	41.34	54.42	56.24	38.55	48.49	40.7433	41.34	47.76	48.49
ATF3	80.36	85.23	70.86	90.24	87.89	86.59	78.8167	80.36	88.24	87.89
ATF4	-6.26	-2.52	19.45	36.84	21.19	-13.83	3.55667	-2.52	14.7333	21.19
ATF5	-17.72	1.16	-20.41	14.36	19.83	19.63	-12.3233	-17.72	17.94	19.63
ATF6	-8.39	6.08	-6.89	14.45	12.25	9.08	-3.06667	-6.89	11.9267	12.25
ATF7IP2	50.78	38.64	46.01	24.69	21.29	22.51	45.1433	46.01	22.83	22.51
ATF7IP	12.68	13.29	17.29	7.76	24.06	21.75	14.42	13.29	17.8567	21.75
ATF7	28.07	20.57	19.54	-4.7	25.34	26.46	22.7267	20.57	15.7	25.34
ATG10	-17.41	13	32.55	20.34	32.69	19.51	9.38	13	24.18	20.34
ATG12	8.73	26.54	20.24	-2.34	-1.67	-2.89	18.5033	20.24	-2.3	-2.34
ATG16L1	-0.76	8.65	5.24	1.93	6.32	4.07	4.37667	5.24	4.10667	4.07
ATG16L2	41.78	43.79	45.64	46.75	35.27	31.34	43.7367	43.79	37.7867	35.27
ATG2A	-19.72	17.2	-34.41	8.03	-38.41	34.38	-12.31	-19.72	1.33333	8.03
ATG2B	-16.86	10.75	34.63	19.38	5.38	13.26	9.50667	10.75	12.6733	13.26
ATG4A	9.14	15.71	26.05	23.86	33.88	44.26	16.9667	15.71	34	33.88
ATG4B	-15.89	9.68	18.15	20.44	-8.16	7.25	3.98	9.68	6.51	7.25
ATG4C	8.25	22.61	22.34	37.02	37.5	38.64	17.7333	22.34	37.72	37.5
ATG4D	-37.35	14.89	19.01	-3.9	28.74	32.55	-1.15	14.89	19.13	28.74
ATG5	24.76	10.65	29.98	17.82	7.84	9.46	21.7967	24.76	11.7067	9.46
ATG7	39.44	44.13	36.66	61.04	60.24	49.85	40.0767	39.44	57.0433	60.24
ATG9A	77.36	85.95	86.47	90.59	92.62	87.47	83.26	85.95	90.2267	90.59
ATG9B	-9.65	11.41	3.8	48.78	50.92	34.4	1.85333	3.8	44.7	48.78
ATHL1	15.44	13.44	18.41	36.02	10.13	3.99	15.7633	15.44	16.7133	10.13
ATIC	51.77	63.54	65.73	54.18	57.04	44.37	60.3467	63.54	51.8633	54.18
ATL2	17.17	38.54	33.36	27.99	27.93	25.91	29.69	33.36	27.2767	27.93
ATL3	31.57	40.34	1.44	22.98	39.08	22.75	24.45	31.57	28.27	22.98
ATMIN	1.99	5.52	17.68	22.08	26.2	29.65	8.39667	5.52	25.9767	26.2
ATM	48.63	68.01	71.94	53.76	64.71	55.52	62.86	68.01	57.9967	55.52
ATOH1	18.89	26.01	11.43	35.97	10.63	10.28	18.7767	18.89	18.96	10.63
ATOH7	20.39	13.72	20.41	17.37	25.56	12.18	18.1733	20.39	18.37	17.37
ATOH8	8.69	9.28	-4.59	12.54	20.41	24.54	4.46	8.69	19.1633	20.41
ATOX1	58.54	27.45	32.29	-0.18	18.76	20.78	39.4267	32.29	13.12	18.76
ATP10A	8.87	-15.36	-4.42	-8.26	-5.97	5.26	-3.63667	-4.42	-2.99	-5.97
ATP10B	19.97	16.26	23.52	30.72	25.76	33.56	19.9167	19.97	30.0133	30.72
ATP10D	37.31	45.96	34.78	55.76	43.38	37.06	39.35	37.31	45.4	43.38
ATP11A	17.82	5.19	4.07	12.21	9.48	7.23	9.02667	5.19	9.64	9.48
ATP11B	-31.19	6.21	8.68	-5.27	19.83	1.29	-5.43333	6.21	5.28333	1.29
ATP11C	22.92	0.5	20.01	14.37	31.07	28.39	14.4767	20.01	24.61	28.39
ATP12A	15.21	5.27	10.33	33.86	47.05	44.49	10.27	10.33	41.8	44.49
ATP13A2	58.09	20.51	38.05	41.52	25.76	57.17	38.8833	38.05	41.4833	41.52
ATP13A3	20.47	0.24	24.36	18.59	23.74	24.14	15.0233	20.47	22.1567	23.74
ATP13A4	3.87	30.56	25.92	42.05	65.25	56.37	20.1167	25.92	54.5567	56.37
ATP13A5	39.98	24.74	42.63	60.03	48.79	51.97	35.7833	39.98	53.5967	51.97
ATP1A1	57.62	59.33	61.88	76.13	63.34	62.52	59.61	59.33	67.33	63.34
ATP1A2	11.56	46.4	20.94	25.05	15.1	0.69	26.3	20.94	13.6133	15.1
ATP1A3	13.62	-5.32	13.3	9.97	0.49	28.56	7.2	13.3	13.0067	9.97
ATP1A4	4.66	14.51	11.95	40.56	26.44	-5.38	10.3733	11.95	20.54	26.44
ATP1B1	19.85	19.06	12.54	38.77	34.22	35.97	17.15	19.06	36.32	35.97
ATP1B2	39.94	33.22	42.4	35.51	42.88	41.23	38.52	39.94	39.8733	41.23
ATP1B3	6.99	8.32	9.77	21.1	28.54	16.28	8.36	8.32	21.9733	21.1
ATP1B4	-0.68	-17.93	-9.82	13.68	8.44	-9.78	-9.47667	-9.82	4.11333	8.44
ATP2A1	61.66	71.43	57.16	45.49	35.28	41.5	63.4167	61.66	40.7567	41.5
ATP2A2	28.7	30.4	22.4	20.34	19.33	37.63	27.1667	28.7	25.7667	20.34
ATP2A3	16.3	14.87	1.63	26.99	25.15	13.84	10.9333	14.87	21.9933	25.15
ATP2B1	11.6	18.17	21.01	25.46	33.47	-0.11	16.9267	18.17	19.6067	25.46
ATP2B2	58.93	47.36	52.8	62.42	47.77	65.61	53.03	52.8	58.6	62.42
ATP2B3	18.36	-4.79	3.03	-2.29	12.46	21.22	5.53333	3.03	10.4633	12.46
ATP2B4	3.93	-2.91	4.82	3.33	6.85	0.52	1.94667	3.93	3.56667	3.33
ATP2C1	7.04	9.91	20.74	-10	7.84	4.55	12.5633	9.91	0.796667	4.55
ATP2C2	7.13	-0.06	-1.07	27.37	21.72	-4.18	2	-0.06	14.97	21.72
ATP4A	-14.34	3.6	12.26	16.11	7.85	13.43	0.506667	3.6	12.4633	13.43
ATP4B	8.97	7.26	9.08	18.45	26.37	20.24	8.43667	8.97	21.6867	20.24
ATP5A1	32.92	26.84	26.29	13.38	-2.69	3.66	28.6833	26.84	4.78333	3.66
ATP5B	62.81	64.32	67.28	76.49	67.35	64.97	64.8033	64.32	69.6033	67.35
ATP5C1	4.2	23.44	-6.56	-9.82	-15.99	8.74	7.02667	4.2	-5.69	-9.82
ATP5D	-2.94	22.57	31.72	21.36	39.86	28.99	17.1167	22.57	30.07	28.99
ATP5E	-2.19	-9.66	-0.88	21.86	32.44	11	-4.24333	-2.19	21.7667	21.86
ATP5F1	34.62	48.66	61.66	23.33	27.62	52.79	48.3133	48.66	34.58	27.62
ATP5G1	35.18	44.55	50.67	21.84	27.79	31.57	43.4667	44.55	27.0667	27.79
ATP5G2	-21.31	57.76	-7.11	-8.09	11.29	-21.93	9.78	-7.11	-6.24333	-8.09
ATP5G3	25.09	35.16	28.09	43.03	26.19	25.6	29.4467	28.09	31.6067	26.19
ATP5H	-25.78	-5.51	-57.3	16.32	2.84	12.35	-29.53	-25.78	10.5033	12.35
ATP5I	61.91	59.23	68.61	20.37	34.7	26.04	63.25	61.91	27.0367	26.04
ATP5J2	24.11	26.29	37.26	7.89	-9.52	9.26	29.22	26.29	2.54333	7.89
ATP5J	47.95	52.11	53.45	67.41	59.25	62.27	51.17	52.11	62.9767	62.27
ATP5L	-4.96	32.29	19.49	15.5	26.55	20.07	15.6067	19.49	20.7067	20.07
ATP5O	10.52	13.58	25.28	52.77	34.21	22.36	16.46	13.58	36.4467	34.21
ATP5SL	25.18	47.23	33.56	30.65	33.04	27.51	35.3233	33.56	30.4	30.65
ATP5S	6.27	34.64	26.4	44.03	26.64	2.64	22.4367	26.4	24.4367	26.64
ATP6AP1L	-23.08	4.1	10.18	-24.83	-20.94	-10.43	-2.93333	4.1	-18.7333	-20.94
ATP6AP1	83.6	84.72	88.73	59.64	43.31	58.72	85.6833	84.72	53.89	58.72
ATP6AP2	37.93	52.72	49.95	11.85	40.95	48.43	46.8667	49.95	33.7433	40.95
ATP6V0A1	32.68	-2.15	14.82	-22.78	-15.83	20	15.1167	14.82	-6.20333	-15.83
ATP6V0A2	50.49	54.7	47.34	28.97	48.85	51.66	50.8433	50.49	43.16	48.85
ATP6V0A4	13.79	18.81	37.21	31.19	16.34	-4.51	23.27	18.81	14.34	16.34
ATP6V0B	39.93	48.25	66.49	43.46	31.53	29.38	51.5567	48.25	34.79	31.53
ATP6V0C	34.61	45.24	47.38	45.36	19.65	115.83	42.41	45.24	60.28	45.36
ATP6V0D1	43.87	39.14	58.69	62.34	28.02	39.77	47.2333	43.87	43.3767	39.77
ATP6V0D2	32.29	2.88	48.66	6.99	18.02	3.77	27.9433	32.29	9.59333	6.99
ATP6V0E2	1.83	16.79	1.1	-20.73	-6.09	-8.87	6.57333	1.83	-11.8967	-8.87
ATP6V1A	18.74	1.33	10	53.44	43.38	37.11	10.0233	10	44.6433	43.38
ATP6V1B1	94.69	94.82	94.42	98.7	101.68	96.71	94.6433	94.69	99.03	98.7
ATP6V1B2	91.26	90.9	92.35	92.2	87.86	95.37	91.5033	91.26	91.81	92.2
ATP6V1C1	52.64	49.51	53.14	75.8	66.65	65.41	51.7633	52.64	69.2867	66.65
ATP6V1C2	39.38	45.72	62.68	58.03	45.08	57.01	49.26	45.72	53.3733	57.01
ATP6V1D	16.42	5.15	18.29	39.26	21.75	25.42	13.2867	16.42	28.81	25.42
ATP6V1E1	-0.15	17.37	17.06	-80.8	16.02	20.87	11.4267	17.06	-14.6367	16.02
ATP6V1E2	11.44	0.16	8.03	-1.37	-21.31	-5.72	6.54333	8.03	-9.46667	-5.72
ATP6V1F	29.11	15.42	-0.35	24.47	26.05	28.36	14.7267	15.42	26.2933	26.05
ATP6V1G1	63.07	69.83	73.07	67.42	92.24	73.51	68.6567	69.83	77.7233	73.51
ATP6V1G2	-28.02	-28.95	-10.84	-29.28	-3.5	30.97	-22.6033	-28.02	-0.603333	-3.5
ATP6V1G3	32.25	16.57	20.97	35.5	14.16	22.77	23.2633	20.97	24.1433	22.77
ATP6V1H	-5.47	7.9	10.97	36.03	30.22	27.98	4.46667	7.9	31.41	30.22
ATP7A	28.33	26.57	17.4	34.77	27.38	33.59	24.1	26.57	31.9133	33.59
ATP7B	10.35	44.55	-6.16	8.46	25.14	24.84	16.2467	10.35	19.48	24.84
ATP8A1	53.44	71.97	69.76	79.08	54.09	67.21	65.0567	69.76	66.7933	67.21
ATP8A2	-40.07	-19.35	1.62	5.84	4.55	-11.5	-19.2667	-19.35	-0.37	4.55
ATP8B1	-22.6	-20.2	13.21	34.84	42.31	41.11	-9.86333	-20.2	39.42	41.11
ATP8B2	26.48	5.98	12.23	17.34	8.44	11.36	14.8967	12.23	12.38	11.36
ATP8B3	38.97	42.25	27.47	16.96	48.73	30.86	36.23	38.97	32.1833	30.86
ATP8B4	-8.55	-7.65	11.52	-7.76	33.41	18.97	-1.56	-7.65	14.8733	18.97
ATP9A	9.3	10.23	0.79	26.59	21.63	-6.8	6.77333	9.3	13.8067	21.63
ATP9B	-4.92	-6.27	-8.95	2.13	-26.63	9.01	-6.71333	-6.27	-5.16333	2.13
ATPAF1	-9.07	10.02	3.58	20.75	19.6	21.07	1.51	3.58	20.4733	20.75
ATPAF2	7.63	1.08	51.23	21.53	7.88	23.87	19.98	7.63	17.76	21.53
ATPBD4	21.61	26.51	17.7	38.12	33.43	36.36	21.94	21.61	35.97	36.36
ATPIF1	-13.71	25.23	22.24	3.77	22.95	5.19	11.2533	22.24	10.6367	5.19
ATRNL1	10.99	18.86	11.61	-15.92	15.37	13.65	13.82	11.61	4.36667	13.65
ATRN	10.96	-10.17	19.91	16.41	29.62	28.93	6.9	10.96	24.9867	28.93
ATRX	5.8	-12.54	-7.87	6.15	16.93	17.22	-4.87	-7.87	13.4333	16.93
ATR	6.94	23.81	22.99	12.82	26.74	27.52	17.9133	22.99	22.36	26.74
ATXN10	5.06	13.86	5.67	-2.28	1.98	7.81	8.19667	5.67	2.50333	1.98
ATXN1	-0.36	-4.3	14.09	4.01	10.73	9.28	3.14333	-0.36	8.00667	9.28
ATXN2L	12.71	9.75	-10.25	17.59	-33.3	-24.68	4.07	9.75	-13.4633	-24.68
ATXN2	48.58	55.73	48.89	36.86	9.04	42.85	51.0667	48.89	29.5833	36.86
ATXN3	-3.95	-2.69	-8.21	21.38	11.2	0.76	-4.95	-3.95	11.1133	11.2
ATXN7L1	32.58	32.88	36.44	19.8	27.5	15.9	33.9667	32.88	21.0667	19.8
ATXN7L2	9.66	12.08	15.47	7.38	-7.57	-3.52	12.4033	12.08	-1.23667	-3.52
ATXN7	20.98	8.65	-6.65	23.96	-10.04	-14.13	7.66	8.65	-0.07	-10.04
AUH	34.94	19.38	53.38	45.49	38.01	23.41	35.9	34.94	35.6367	38.01
AUP1	50.05	39.59	11.4	41.81	59.21	42.26	33.68	39.59	47.76	42.26
AURKA	63.2	86.58	80.34	86.2	81.35	76.89	76.7067	80.34	81.48	81.35
AURKB	64.74	62.76	67.22	60.26	61.68	56.34	64.9067	64.74	59.4267	60.26
AURKC	57.09	55.12	48.66	31.19	33.55	37.68	53.6233	55.12	34.14	33.55
AUTS2	21.14	22.26	33.48	-21	14.92	10.08	25.6267	22.26	1.33333	10.08
AVEN	29.57	31.68	50.29	42.79	34.65	62.78	37.18	31.68	46.74	42.79
AVIL	7.78	20.69	28.82	19.96	21.43	16.51	19.0967	20.69	19.3	19.96
AVL9	56.08	47.73	39.46	37	38.76	34.75	47.7567	47.73	36.8367	37
AVPI1	42.38	27.62	8.61	11.93	20.99	34.46	26.2033	27.62	22.46	20.99
AVPR1A	61.53	53.13	55.23	50.54	52.59	44.64	56.63	55.23	49.2567	50.54
AVPR1B	25.18	28.52	23.5	35.02	25.16	37.94	25.7333	25.18	32.7067	35.02
AVPR2	47	58.91	45.94	56	47.58	42.62	50.6167	47	48.7333	47.58
AVP	50.75	59.86	50.4	41.26	40.54	32.23	53.67	50.75	38.01	40.54
AWAT1	-26.13	-27.43	-13.29	49.63	13.84	22.23	-22.2833	-26.13	28.5667	22.23
AWAT2	38.93	26.82	2.69	24.2	17.93	24.87	22.8133	26.82	22.3333	24.2
AXIN1	13.17	-31.09	31.7	21.6	47.01	52.04	4.59333	13.17	40.2167	47.01
AXIN2	13.51	6.14	-5.81	-45.02	-40.03	25.22	4.61333	6.14	-19.9433	-40.03
AXL	-69.12	12.98	23.4	-25.97	0.59	-15.3	-10.9133	12.98	-13.56	-15.3
AZGP1	-6.49	-6.71	9.82	-4.12	22.79	32.46	-1.12667	-6.49	17.0433	22.79
AZI1	14.52	29.73	29.43	42.22	12.19	20.06	24.56	29.43	24.8233	20.06
AZI2	-1.93	16.64	11.3	14.51	-7.09	7.03	8.67	11.3	4.81667	7.03
AZIN1	68.6	44.85	51	38.08	62.6	44.45	54.8167	51	48.3767	44.45
AZU1	32.98	53.86	66.63	38.09	44.12	25.54	51.1567	53.86	35.9167	38.09
B2M	24.34	18.5	14.76	16.12	1.64	25.29	19.2	18.5	14.35	16.12
B3GALT1	22.96	37.35	29.68	22.39	14.03	11.25	29.9967	29.68	15.89	14.03
B3GALT2	17.38	20.21	28.62	40.08	39.41	11.36	22.07	20.21	30.2833	39.41
B3GALT4	2.74	7	14.61	23.98	29.74	32.04	8.11667	7	28.5867	29.74
B3GALT5	32.26	-3.27	6.41	33.01	13.91	19.45	11.8	6.41	22.1233	19.45
B3GALT6	1.88	-4.39	-4.66	8.28	4.45	8.03	-2.39	-4.39	6.92	8.03
B3GALTL	38.41	28.46	33.8	26.27	20.97	31.19	33.5567	33.8	26.1433	26.27
B3GAT1	19.46	25.49	30.97	49.16	29.75	35.21	25.3067	25.49	38.04	35.21
B3GAT2	-9.56	5.39	-42.64	19.13	14.65	29.96	-15.6033	-9.56	21.2467	19.13
B3GAT3	13.02	19.42	19.97	48.37	50.94	41.61	17.47	19.42	46.9733	48.37
B3GNT1	-27.95	-19.51	14.21	38.82	2.34	1.57	-11.0833	-19.51	14.2433	2.34
B3GNT3	27.76	27.02	1.39	32.91	36.91	3.87	18.7233	27.02	24.5633	32.91
B3GNT4	17.47	17.46	-0.44	48.3	54.46	33.84	11.4967	17.46	45.5333	48.3
B3GNT5	20.71	21.23	10.85	13.88	5.58	9.68	17.5967	20.71	9.71333	9.68
B3GNT7	66.72	62.35	63.59	50.75	33.68	62.92	64.22	63.59	49.1167	50.75
B3GNT9	15.58	16.46	12.04	32.91	39.03	31.7	14.6933	15.58	34.5467	32.91
B4GALNT2	72.56	83.23	79.56	88.53	85.87	80.8	78.45	79.56	85.0667	85.87
B4GALNT3	29.85	21.89	5.64	18.76	3.48	2.65	19.1267	21.89	8.29667	3.48
B4GALNT4	42.16	39.65	45.18	24.89	22.83	-13.87	42.33	42.16	11.2833	22.83
B4GALT1	40.28	33.99	39.93	49.99	38.05	17.15	38.0667	39.93	35.0633	38.05
B4GALT2	13.92	15.25	19.28	29.36	12.08	36.54	16.15	15.25	25.9933	29.36
B4GALT3	9.66	16.69	26.2	27.07	-1.85	14.47	17.5167	16.69	13.23	14.47
B4GALT4	50.65	50.61	52.51	53.2	73.34	58.43	51.2567	50.65	61.6567	58.43
B4GALT5	64.92	82.25	66.08	80.45	74.07	81.68	71.0833	66.08	78.7333	80.45
B4GALT6	44.54	45.58	50.08	45.02	55.36	39.98	46.7333	45.58	46.7867	45.02
B4GALT7	78.81	71.66	77.15	71.53	63.09	72.43	75.8733	77.15	69.0167	71.53
B9D1	41.2	55.34	38.48	41.49	47.95	40.56	45.0067	41.2	43.3333	41.49
B9D2	-40.39	19.31	23.72	30.21	9.51	36.01	0.88	19.31	25.2433	30.21
BAALC	14.34	28.94	31.32	9.66	20.18	18.91	24.8667	28.94	16.25	18.91
BAAT	40.31	49.06	36.95	39.53	40.61	38.61	42.1067	40.31	39.5833	39.53
BACE1	11.78	42.8	51.82	43.45	19.25	21.04	35.4667	42.8	27.9133	21.04
BACE2	-0.74	-7.16	3.92	26.73	44.81	34.22	-1.32667	-0.74	35.2533	34.22
BACH1	13.96	2.4	-2.37	28.82	19.01	44.31	4.66333	2.4	30.7133	28.82
BACH2	-7.57	3.92	3.74	24.17	22.2	26.24	0.03	3.74	24.2033	24.17
BAD	31.89	-7.08	4.52	40.15	23.96	39.52	9.77667	4.52	34.5433	39.52
BAG1	62.53	46.02	52.72	51.83	63.87	64.08	53.7567	52.72	59.9267	63.87
BAG2	16.93	16.87	-8.65	34.16	16.72	21.31	8.38333	16.87	24.0633	21.31
BAG3	3.36	15.32	30.5	27.51	37.36	22.71	16.3933	15.32	29.1933	27.51
BAG4	-6.47	29.7	9.73	2.42	4.42	-9.15	10.9867	9.73	-0.77	2.42
BAG5	12.21	17.31	26.64	-16.04	2.06	-9.3	18.72	17.31	-7.76	-9.3
BAGE2	-2.56	16.03	16.77	-10.3	12.06	4.7	10.08	16.03	2.15333	4.7
BAHD1	25.86	33.66	12.3	16.62	30.6	38.56	23.94	25.86	28.5933	30.6
BAI1	-10.04	-10.05	-7.11	-25.71	-10.92	-11.64	-9.06667	-10.04	-16.09	-11.64
BAI2	45.52	12.05	43.23	17.74	30.58	33.98	33.6	43.23	27.4333	30.58
BAI3	35.05	35.32	46.8	26.9	43.68	35.66	39.0567	35.32	35.4133	35.66
BAIAP2L1	13.41	7.14	19.41	-8.83	-1.4	-14.97	13.32	13.41	-8.4	-8.83
BAIAP2L2	41.71	30.29	30.39	-8.24	-20.09	4.04	34.13	30.39	-8.09667	-8.24
BAIAP2	-0.38	-11.16	8.3	16.61	6.4	16.28	-1.08	-0.38	13.0967	16.28
BAIAP3	22.29	16.96	55.44	16.89	44.61	53.12	31.5633	22.29	38.2067	44.61
BAK1	51.43	38.34	54.06	27.99	42.46	34.29	47.9433	51.43	34.9133	34.29
BAMBI	26.17	50.5	6.55	31.47	40.41	41.71	27.74	26.17	37.8633	40.41
BANF1	20.79	6.35	10.98	50.18	23.45	29.19	12.7067	10.98	34.2733	29.19
BANF2	29.42	34.64	27.04	41.58	38.79	21.58	30.3667	29.42	33.9833	38.79
BANK1	10.15	-0.66	31.36	43.16	34.36	32.29	13.6167	10.15	36.6033	34.36
BANP	41.22	34.47	35.47	38.47	7.31	12.6	37.0533	35.47	19.46	12.6
BAP1	-3.33	4.04	35.47	-0.62	-0.88	4.73	12.06	4.04	1.07667	-0.62
BARD1	3.65	20.95	-6.46	26.12	25.92	21.49	6.04667	3.65	24.51	25.92
BARHL1	25.79	18.88	14.02	16.76	32.86	14.79	19.5633	18.88	21.47	16.76
BARHL2	28.9	11.22	14.74	13.21	8.07	25.64	18.2867	14.74	15.64	13.21
BARX1	14.91	-18.54	-10.89	-11.19	27.9	-1.89	-4.84	-10.89	4.94	-1.89
BARX2	38.4	39.15	31.08	18.66	23.8	29.94	36.21	38.4	24.1333	23.8
BASP1	-2.91	-5.58	1.43	-7.03	-8.86	4.98	-2.35333	-2.91	-3.63667	-7.03
BAT1	-4.87	41.7	23.99	22.82	28.15	-1.12	20.2733	23.99	16.6167	22.82
BATF2	50.13	41.7	35.21	58.56	45.94	60.95	42.3467	41.7	55.15	58.56
BATF3	63.44	64.32	52.38	60.21	51.06	77.31	60.0467	63.44	62.86	60.21
BATF	-4	18.47	20.88	25.75	30.96	34.45	11.7833	18.47	30.3867	30.96
BAX	-1.16	6.08	9.93	18.2	12.05	0.26	4.95	6.08	10.17	12.05
BAZ1A	38.64	35.48	31.23	41.66	37.11	30.42	35.1167	35.48	36.3967	37.11
BAZ1B	-210.06	2.44	4.7	10.06	7.98	10.29	-67.64	2.44	9.44333	10.06
BAZ2A	-48.03	-33.24	-20.59	-17.11	-3.23	25.91	-33.9533	-33.24	1.85667	-3.23
BAZ2B	8.69	8.51	-26.98	18.19	32.94	33.96	-3.26	8.51	28.3633	32.94
BBC3	27.79	-20.26	-5.54	-26.28	-9.92	1.02	0.663333	-5.54	-11.7267	-9.92
BBOX1	12.85	12.89	10.59	15.64	15.78	13.98	12.11	12.85	15.1333	15.64
BBS10	9.47	11.46	7.23	12.2	2.02	7.06	9.38667	9.47	7.09333	7.06
BBS12	20.52	20.14	-0.8	-28.01	-16.04	-2.4	13.2867	20.14	-15.4833	-16.04
BBS1	21.86	20.67	37.6	26.77	30.01	16.75	26.71	21.86	24.51	26.77
BBS2	6.16	-39.15	4.79	32.3	6.98	22.18	-9.4	4.79	20.4867	22.18
BBS4	2.33	19.86	4.69	5.29	13.15	2.86	8.96	4.69	7.1	5.29
BBS5	27.52	41.09	27.17	21.14	27.06	25.5	31.9267	27.52	24.5667	25.5
BBS7	26.28	24.37	20.41	14.1	14.64	19.47	23.6867	24.37	16.07	14.64
BBS9	30.7	15.34	9.91	0.14	2.62	-18.27	18.65	15.34	-5.17	0.14
BBX	50.71	34.41	3.98	33.91	23.72	1.31	29.7	34.41	19.6467	23.72
BCAN	11.95	11.74	-1.97	-29.01	27.27	28.9	7.24	11.74	9.05333	27.27
BCAP29	82.36	86.12	79.41	69.13	77.68	74.63	82.63	82.36	73.8133	74.63
BCAP31	27.01	23.01	48.54	63.64	40.59	63.68	32.8533	27.01	55.97	63.64
BCAR1	31.42	38.15	50.67	35.62	42.39	46.54	40.08	38.15	41.5167	42.39
BCAR3	8.76	12.02	13.44	28.86	20.38	-4.71	11.4067	12.02	14.8433	20.38
BCAS1	-27.02	-21.67	12.48	2.36	14.69	32.39	-12.07	-21.67	16.48	14.69
BCAS2	15.99	33.86	22.99	25.26	26.16	18.08	24.28	22.99	23.1667	25.26
BCAS3	-24.48	13.74	19.49	14.39	20.34	21.63	2.91667	13.74	18.7867	20.34
BCAS4	5.72	-1.98	3.23	7.87	-33.79	-38.74	2.32333	3.23	-21.5533	-33.79
BCAT1	39.92	42.57	50.5	37.89	49.82	52.85	44.33	42.57	46.8533	49.82
BCAT2	62.69	59.54	55.07	29.83	61.03	50.65	59.1	59.54	47.17	50.65
BCCIP	-11.32	7.45	3.86	-15.37	-14.86	-3.12	-0.00333333	3.86	-11.1167	-14.86
BCDIN3D	22.72	21.25	11.16	-4.89	-6.79	-8.66	18.3767	21.25	-6.78	-6.79
BCHE	11.43	0.35	13.25	32.91	42.37	15.39	8.34333	11.43	30.2233	32.91
BCKDHA	52.2	53.18	60.13	33.15	40.46	46.04	55.17	53.18	39.8833	40.46
BCKDHB	-0.36	26.34	35.06	24.52	14.08	8.79	20.3467	26.34	15.7967	14.08
BCKDK	31.6	46.76	41.53	50.42	23.16	34.05	39.9633	41.53	35.8767	34.05
BCL10	4.97	28.47	8.09	32.28	14.7	18.95	13.8433	8.09	21.9767	18.95
BCL11A	45.03	52.26	44.04	76.38	63.63	69.17	47.11	45.03	69.7267	69.17
BCL11B	14.6	17.71	21.75	13.37	6.5	-3.88	18.02	17.71	5.33	6.5
BCL2A1	-52.69	6.75	5.7	8.05	9.33	11.71	-13.4133	5.7	9.69667	9.33
BCL2L10	82.5	85.31	87.56	65.38	69.47	75.12	85.1233	85.31	69.99	69.47
BCL2L11	26.93	52.03	42.29	48.95	30.62	35.64	40.4167	42.29	38.4033	35.64
BCL2L12	22.39	11.15	14.16	-5.91	19.88	15.82	15.9	14.16	9.93	15.82
BCL2L13	-19.95	-31.05	-32.4	-36.36	-14.99	-27.99	-27.8	-31.05	-26.4467	-27.99
BCL2L14	16.46	10.36	11.02	2.14	37.57	32.15	12.6133	11.02	23.9533	32.15
BCL2L15	28.19	17.95	15.76	35.73	7.16	1.92	20.6333	17.95	14.9367	7.16
BCL2L1	19.49	18.25	-3.77	43.29	24.91	17.77	11.3233	18.25	28.6567	24.91
BCL2L2	60.71	68.72	57.5	73.71	71.33	70.26	62.31	60.71	71.7667	71.33
BCL2	15.03	10.74	25.52	41.75	18.94	15.97	17.0967	15.03	25.5533	18.94
BCL3	56.13	52.3	48.76	24.35	11.02	33.1	52.3967	52.3	22.8233	24.35
BCL6B	30.94	38.07	43.75	54.8	57.44	61.57	37.5867	38.07	57.9367	57.44
BCL6	15.86	4.44	10.65	28.26	14.01	-1.24	10.3167	10.65	13.6767	14.01
BCL7A	-4.55	-8.36	-16.34	-11.42	-1.02	-8.23	-9.75	-8.36	-6.89	-8.23
BCL7B	5.21	22.44	-11.68	31.64	54.45	38.89	5.32333	5.21	41.66	38.89
BCL7C	18.56	21.82	20.98	-5.7	54.18	27.46	20.4533	20.98	25.3133	27.46
BCL9L	27.35	56.67	34.5	21.51	24.39	39.1	39.5067	34.5	28.3333	24.39
BCL9	13.26	20.22	14.93	-3.52	20.44	0.37	16.1367	14.93	5.76333	0.37
BCLAF1	23.16	39.16	18.43	22.2	29.88	48.07	26.9167	23.16	33.3833	29.88
BCMO1	1.28	3.83	0.57	48.09	26.57	12.2	1.89333	1.28	28.9533	26.57
BCORL1	25.4	12.2	24.51	-5.82	-11.97	-3.39	20.7033	24.51	-7.06	-5.82
BCOR	2.15	28.01	3.76	41.47	42.18	50.85	11.3067	3.76	44.8333	42.18
BCR	15.17	47.69	55.46	25.73	37.05	56.58	39.44	47.69	39.7867	37.05
BCS1L	67.32	65.7	70.44	81.43	73.69	67.59	67.82	67.32	74.2367	73.69
BDH1	25.95	48.68	57.52	24.44	15.46	-5.53	44.05	48.68	11.4567	15.46
BDKRB1	4.37	6.15	11.17	-2.38	22.17	34.45	7.23	6.15	18.08	22.17
BDKRB2	22.27	56.46	61.73	24.22	45.78	50.57	46.82	56.46	40.19	45.78
BDNF	24.54	34.96	20.14	42.73	20.5	13.67	26.5467	24.54	25.6333	20.5
BDP1	50.28	70.04	46.88	40.59	46.3	29.12	55.7333	50.28	38.67	40.59
BECN1	8.46	-1.19	-8.86	4.18	15.72	24.08	-0.53	-1.19	14.66	15.72
BEGAIN	29.35	40.29	55.98	60.96	52.43	52.48	41.8733	40.29	55.29	52.48
BEND2	2.54	17.1	29.29	1.57	48.14	28.44	16.31	17.1	26.05	28.44
BEND3	-5.11	6.98	-14.16	-10.77	9.63	-2.34	-4.09667	-5.11	-1.16	-2.34
BEND4	16.2	19.76	21.47	23.46	3.73	6.86	19.1433	19.76	11.35	6.86
BEND5	-12.91	12.82	13.16	8.16	-18.05	-0.52	4.35667	12.82	-3.47	-0.52
BEND6	-4.13	1.22	11.03	12.52	8.82	27.53	2.70667	1.22	16.29	12.52
BEND7	36.89	55.64	47.78	39.3	-20.9	18.36	46.77	47.78	12.2533	18.36
BEST1	28.27	26.72	24.15	-4.61	9.46	15.52	26.38	26.72	6.79	9.46
BEST2	14.9	-21.3	5.49	3.46	21.27	-25.68	-0.303333	5.49	-0.316667	3.46
BEST3	-4.52	4.07	8.41	1.36	-7.51	-5.91	2.65333	4.07	-4.02	-5.91
BEST4	0.22	21.72	8.24	-19.8	-25.24	1.91	10.06	8.24	-14.3767	-19.8
BET1L	44.54	41.9	46.13	47.78	53.8	36.67	44.19	44.54	46.0833	47.78
BET1	10.06	21.44	31.14	34.78	26.61	21.27	20.88	21.44	27.5533	26.61
BEX1	17.74	37.17	11.68	22.36	36.87	11.76	22.1967	17.74	23.6633	22.36
BEX2	17.05	43.6	39.28	24.79	39.13	6.96	33.31	39.28	23.6267	24.79
BEX4	-31.26	23.66	22.51	-5.77	-37.65	-16.82	4.97	22.51	-20.08	-16.82
BEX5	24.28	15.36	27.2	24.82	32.41	13.81	22.28	24.28	23.68	24.82
BFAR	-32.88	-43.73	8.05	36.46	16.18	51.92	-22.8533	-32.88	34.8533	36.46
BFSP1	22.29	30.16	24.98	41.19	22.88	22.16	25.81	24.98	28.7433	22.88
BFSP2	24.94	-1.1	31.82	11.55	-6.84	-23.68	18.5533	24.94	-6.32333	-6.84
BGLAP	14.27	9.13	28.38	40.51	31.83	23.45	17.26	14.27	31.93	31.83
BGN	10.96	22.89	28.31	17.71	27.93	24.58	20.72	22.89	23.4067	24.58
BHLHA15	8.17	10.97	9.64	15.37	-9.51	3.22	9.59333	9.64	3.02667	3.22
BHLHB9	14.9	21.14	8.49	-13.5	-18.3	-4	14.8433	14.9	-11.9333	-13.5
BHLHE22	-12.93	15.95	10.79	16.72	29.23	40.02	4.60333	10.79	28.6567	29.23
BHLHE40	39.95	16.02	10.69	56.73	36.84	13.03	22.22	16.02	35.5333	36.84
BHLHE41	-36.69	-14.09	17.98	36.89	2.43	17.95	-10.9333	-14.09	19.09	17.95
BHMT2	-3.61	17.1	20.4	21.99	26.34	-9.46	11.2967	17.1	12.9567	21.99
BHMT	-13.63	23.65	17.36	25.48	18.83	21.04	9.12667	17.36	21.7833	21.04
BICC1	49.95	30.48	48.74	18.79	2.75	-22.02	43.0567	48.74	-0.16	2.75
BICD1	29.18	23.07	44.4	10.68	20.44	19.22	32.2167	29.18	16.78	19.22
BICD2	22.77	57.56	21.02	31.72	12.05	27.76	33.7833	22.77	23.8433	27.76
BID	-42.74	8.8	1.35	6.67	-6.66	8.01	-10.8633	1.35	2.67333	6.67
BIK	76.75	85.7	84.71	86.95	96.81	95.11	82.3867	84.71	92.9567	95.11
BIN1	98.64	97.76	97.27	110.38	109.86	111.8	97.89	97.76	110.68	110.38
BIN2	42.4	28.8	31.03	17.11	0.43	12.35	34.0767	31.03	9.96333	12.35
BIN3	31.09	36.6	44.53	22.89	31.23	23.08	37.4067	36.6	25.7333	23.08
BIRC2	13.74	24.22	9.56	35.75	50.65	60.23	15.84	13.74	48.8767	50.65
BIRC3	1.99	29.24	14.13	4.11	27.48	21.42	15.12	14.13	17.67	21.42
BIRC5	84.87	86.19	86.19	96.41	92.01	86.08	85.75	86.19	91.5	92.01
BIRC6	-32.89	-1.13	13.67	-2.4	-24.09	1.89	-6.78333	-1.13	-8.2	-2.4
BIRC7	33.91	41.13	21.13	32.75	29.19	42.93	32.0567	33.91	34.9567	32.75
BIRC8	-62.02	-28.63	-24.37	15.61	16.71	-8.92	-38.34	-28.63	7.8	15.61
BIVM	19.17	26.62	3.8	25.45	20.32	10.31	16.53	19.17	18.6933	20.32
BLCAP	46.44	50.72	31.55	25.61	35.78	39.55	42.9033	46.44	33.6467	35.78
BLID	12.98	31.47	26.38	27.88	7.27	6.26	23.61	26.38	13.8033	7.27
BLK	22.8	42.17	31.59	20.65	59.65	38.62	32.1867	31.59	39.64	38.62
BLMH	-50.44	-2.63	-16.6	8.93	4.53	-22.62	-23.2233	-16.6	-3.05333	4.53
BLM	36.32	58.39	19.95	50.21	45.21	48.46	38.22	36.32	47.96	48.46
BLNK	63.21	80.91	74.95	34.73	53.1	62.12	73.0233	74.95	49.9833	53.1
BLOC1S1	35.55	36.36	24.57	18.09	4.02	20.38	32.16	35.55	14.1633	18.09
BLOC1S2	-5.46	0.27	19.23	37.94	38.87	39.52	4.68	0.27	38.7767	38.87
BLOC1S3	24.59	2.7	21.75	9.44	10.93	23.57	16.3467	21.75	14.6467	10.93
BLVRA	9.86	16.86	10.27	17.1	5.73	-1.09	12.33	10.27	7.24667	5.73
BLVRB	-12.1	-9.57	-16.57	23.47	9.02	13.86	-12.7467	-12.1	15.45	13.86
BLZF1	12.37	25.85	-4.57	1.67	21.52	3.38	11.2167	12.37	8.85667	3.38
BMF	31.05	17.1	17.86	18.72	33.44	23.32	22.0033	17.86	25.16	23.32
BMI1	-0.72	25.1	17.17	17.17	22.1	11.44	13.85	17.17	16.9033	17.17
BMP10	35.44	54.15	47.14	33.44	7.05	16.89	45.5767	47.14	19.1267	16.89
BMP15	13.92	23.04	14.53	48.4	41.03	5.92	17.1633	14.53	31.7833	41.03
BMP1	-14.29	-3.92	-1.08	11.06	1.04	17.61	-6.43	-3.92	9.90333	11.06
BMP2K	20.78	38.03	55.97	30.64	48.41	51.66	38.26	38.03	43.57	48.41
BMP2	22.41	24.53	33.89	22.58	39.18	21.98	26.9433	24.53	27.9133	22.58
BMP3	20.16	26.17	30.84	32.58	26.8	13.2	25.7233	26.17	24.1933	26.8
BMP4	8.1	2.86	-2.45	-9.84	-2.59	11.43	2.83667	2.86	-0.333333	-2.59
BMP5	74.54	11.51	15.47	-3.38	-8.66	-10.92	33.84	15.47	-7.65333	-8.66
BMP6	2.95	19.56	-3.55	16.03	18.05	7.56	6.32	2.95	13.88	16.03
BMP7	27.23	31.02	34.68	35.79	23.75	21.81	30.9767	31.02	27.1167	23.75
BMP8A	8.38	24.96	-2.37	36.34	10.93	28.28	10.3233	8.38	25.1833	28.28
BMP8B	-32.23	3.95	10.91	2.41	18.77	-48.13	-5.79	3.95	-8.98333	2.41
BMPER	14.48	18.5	21.91	28.19	29.79	30.19	18.2967	18.5	29.39	29.79
BMPR1A	44.12	41.86	27.94	52.31	34.99	41.99	37.9733	41.86	43.0967	41.99
BMPR1B	13.13	12.98	26.47	-3.43	17.97	18.32	17.5267	13.13	10.9533	17.97
BMPR2	-3.42	-8.28	3.09	-9.41	-13.37	-18.1	-2.87	-3.42	-13.6267	-13.37
BMS1	32.38	31.89	52.47	0.06	6.95	-20.65	38.9133	32.38	-4.54667	0.06
BMX	3.63	9.31	12.99	-23.37	-3.05	5.58	8.64333	9.31	-6.94667	-3.05
BNC1	2.75	-11.84	10.04	29.54	7.22	14.44	0.316667	2.75	17.0667	14.44
BNC2	14.53	-9.13	20.96	19.47	34.37	36.97	8.78667	14.53	30.27	34.37
BNIP1	13.93	17.85	21.95	32.78	20.27	5.27	17.91	17.85	19.44	20.27
BNIP2	12.75	1.92	-1.27	22.49	17.44	17.22	4.46667	1.92	19.05	17.44
BNIP3L	28.96	21.9	57.9	33.28	21.69	11.13	36.2533	28.96	22.0333	21.69
BNIP3	-64.81	-40.15	-23.85	20.2	8.26	17.3	-42.9367	-40.15	15.2533	17.3
BNIPL	33.52	24.44	40.04	25.83	10.39	20.78	32.6667	33.52	19	20.78
BOC	7.31	-11.7	-3.53	18.1	17.44	7.81	-2.64	-3.53	14.45	17.44
BOD1L	-0.53	10.8	0.69	-41.57	4.61	-19.52	3.65333	0.69	-18.8267	-19.52
BOD1	15.13	-3.68	16.16	4.82	7.55	2.62	9.20333	15.13	4.99667	4.82
BOK	-12.36	0.93	-1.7	30.85	5.97	-3.88	-4.37667	-1.7	10.98	5.97
BOLA1	26.15	23.36	10.9	2.59	-5.26	13.92	20.1367	23.36	3.75	2.59
BOLA2	13.41	15.12	12.91	-15.7	12.54	-1.29	13.8133	13.41	-1.48333	-1.29
BOLA3	10.06	12.87	13.72	9.09	0.65	10.93	12.2167	12.87	6.89	9.09
BOLL	15.78	16.54	-8.12	24.89	27.85	22.29	8.06667	15.78	25.01	24.89
BOP1	63.7	57.08	48.93	65.11	70.19	47.27	56.57	57.08	60.8567	65.11
BPGM	34.67	35.84	36.76	29.88	19.76	18.87	35.7567	35.84	22.8367	19.76
BPHL	5.8	-0.13	5.09	34.71	43.71	21.09	3.58667	5.09	33.17	34.71
BPI	64.37	37.62	65.23	82.6	83.03	75.56	55.74	64.37	80.3967	82.6
BPNT1	39.17	33.49	33.6	31.47	36.41	34.93	35.42	33.6	34.27	34.93
BRAF	70.09	66.35	76.91	63.98	54.13	66.27	71.1167	70.09	61.46	63.98
BRAP	-32.03	8.57	4.87	6.78	-14.32	3.72	-6.19667	4.87	-1.27333	3.72
BRCA1	20.44	20.79	7.86	19.9	25.85	21.42	16.3633	20.44	22.39	21.42
BRCA2	8.47	15.33	3.92	22.18	36.01	28.4	9.24	8.47	28.8633	28.4
BRCC3	14.77	11.52	15.39	7.5	11.61	12.72	13.8933	14.77	10.61	11.61
BRD1	10.8	8.77	22.49	27.37	43.28	24.26	14.02	10.8	31.6367	27.37
BRD2	-17.03	12.3	11.93	-3.09	1.86	6.46	2.4	11.93	1.74333	1.86
BRD3	-38.38	-35.91	-14.59	-15.13	-28.37	-3.87	-29.6267	-35.91	-15.79	-15.13
BRD4	45.09	61.85	-28.56	36.99	57.56	50.51	26.1267	45.09	48.3533	50.51
BRD7	16.04	38.34	5.29	0.15	17.3	7.61	19.89	16.04	8.35333	7.61
BRD8	31.56	38.06	38.37	34.93	28.4	37.55	35.9967	38.06	33.6267	34.93
BRD9	-25.35	19.15	38.45	34.14	22.07	33.22	10.75	19.15	29.81	33.22
BRDT	10.36	41.86	51.44	45.55	42.47	49.46	34.5533	41.86	45.8267	45.55
BRE	34.8	13.68	17.4	25.27	34.43	31.31	21.96	17.4	30.3367	31.31
BRF1	74.94	82.59	84.18	78.37	76.69	82.31	80.57	82.59	79.1233	78.37
BRF2	8.69	12.16	5.81	0.69	24.7	12.3	8.88667	8.69	12.5633	12.3
BRI3BP	9.26	4.73	-13.5	30.6	-27.13	-0.03	0.163333	4.73	1.14667	-0.03
BRI3	10.18	26.05	20.84	7.06	26.4	16.75	19.0233	20.84	16.7367	16.75
BRIP1	-8.75	26.77	12	30.1	21.52	23.73	10.0067	12	25.1167	23.73
BRIX1	-22.09	0.87	20.01	25.7	-0.37	11.72	-0.403333	0.87	12.35	11.72
BRMS1L	24.83	30.48	18.04	39.44	28.16	11.45	24.45	24.83	26.35	28.16
BRMS1	44.78	29.23	49.73	53.97	42.51	9.69	41.2467	44.78	35.39	42.51
BRP44L	21.96	11.84	35.85	32.42	34.87	14.66	23.2167	21.96	27.3167	32.42
BRP44	21.44	9.95	25.81	24.06	27.31	29.09	19.0667	21.44	26.82	27.31
BRPF1	-16.37	-17.28	-8.89	36.3	21.2	57.09	-14.18	-16.37	38.1967	36.3
BRPF3	-1.69	-12.11	-4.38	27.28	30.32	24.75	-6.06	-4.38	27.45	27.28
BRS3	-6.66	10.05	3.45	-8.78	-1.18	-0.85	2.28	3.45	-3.60333	-1.18
BRSK1	9.29	33.52	29.28	19.42	30.73	29.16	24.03	29.28	26.4367	29.16
BRSK2	14.96	-11.48	-1.34	8.91	3.66	8.62	0.713333	-1.34	7.06333	8.62
BRWD1	41.92	53.53	27.69	25.92	19.35	13.59	41.0467	41.92	19.62	19.35
BRWD3	0.59	10.87	6.32	-2.3	-24.69	-14.28	5.92667	6.32	-13.7567	-14.28
BSCL2	23.45	16.49	17.71	-20.35	7.01	12.92	19.2167	17.71	-0.14	7.01
BSDC1	15.28	17.1	10.97	10.7	12.68	19.43	14.45	15.28	14.27	12.68
BSG	3.25	20.13	14.2	28.07	26.71	19.86	12.5267	14.2	24.88	26.71
BSND	-7.53	-3.85	8.2	22.33	19.68	17.19	-1.06	-3.85	19.7333	19.68
BSN	9.65	10.77	16.47	32.56	26.83	29.8	12.2967	10.77	29.73	29.8
BSPRY	-1.44	20.27	26.71	28.67	30.55	38.19	15.18	20.27	32.47	30.55
BST1	71.36	85.83	78.37	86.88	90.44	83.79	78.52	78.37	87.0367	86.88
BST2	22.02	33.24	25.53	58.58	39	42.61	26.93	25.53	46.73	42.61
BTAF1	-1.25	0.92	7.03	23.52	24.31	-15.15	2.23333	0.92	10.8933	23.52
BTBD10	48.55	54.2	41.73	40.45	34.35	49.7	48.16	48.55	41.5	40.45
BTBD11	16.75	16.13	12.59	-14.79	4.47	-5.81	15.1567	16.13	-5.37667	-5.81
BTBD16	32.75	22.31	20.22	-11.88	-0.76	-2.3	25.0933	22.31	-4.98	-2.3
BTBD17	23.23	18.91	-5.63	20.98	8.79	35.21	12.17	18.91	21.66	20.98
BTBD1	-2.39	-0.67	-0.36	29.35	21.07	21.81	-1.14	-0.67	24.0767	21.81
BTBD2	-15.41	35.31	32.8	2.7	16.27	-40.43	17.5667	32.8	-7.15333	2.7
BTBD3	23.32	20.09	21.02	33.49	17.32	20.7	21.4767	21.02	23.8367	20.7
BTBD6	34.52	44.22	42.34	22.94	21.15	31.24	40.36	42.34	25.11	22.94
BTBD7	24.35	45.16	52.85	56.84	69.37	52.7	40.7867	45.16	59.6367	56.84
BTBD8	16.62	16.42	19.06	41.05	32.31	11.85	17.3667	16.62	28.4033	32.31
BTBD9	24.83	46.02	29.13	16.26	34.64	32.22	33.3267	29.13	27.7067	32.22
BTC	27.77	-2.16	-6.82	-5.24	15.04	12.61	6.26333	-2.16	7.47	12.61
BTD	56.78	47.36	49.9	52.7	52.48	46.89	51.3467	49.9	50.69	52.48
BTF3L4	30.42	35.6	68.16	0.73	-18.73	11.91	44.7267	35.6	-2.03	0.73
BTF3	51.2	51.78	40.15	44.12	39.97	29.27	47.71	51.2	37.7867	39.97
BTG1	41.01	37.63	49.64	70.67	57.21	67.51	42.76	41.01	65.13	67.51
BTG2	19.74	4.19	4.82	36.13	27.65	17.22	9.58333	4.82	27	27.65
BTG3	-11.76	10	-21.41	12.31	23.31	7.35	-7.72333	-11.76	14.3233	12.31
BTG4	54.08	50.36	55.29	78.67	74.91	67.14	53.2433	54.08	73.5733	74.91
BTK	20.49	70.47	67.84	47.74	43.93	55.99	52.9333	67.84	49.22	47.74
BTLA	7.5	15.29	6.86	28.61	16.42	27.07	9.88333	7.5	24.0333	27.07
BTN1A1	45.63	27.8	28.77	41.14	41.72	45.16	34.0667	28.77	42.6733	41.72
BTN2A1	43.14	48.79	54.77	56.87	53.14	54.6	48.9	48.79	54.87	54.6
BTN2A2	17.19	10.62	11.36	17.05	-2.68	8.87	13.0567	11.36	7.74667	8.87
BTN3A1	35.64	10.94	15.14	26.19	12.93	13.79	20.5733	15.14	17.6367	13.79
BTN3A2	44.54	1.23	19.16	-18.55	12.47	40.08	21.6433	19.16	11.3333	12.47
BTN3A3	41.75	11.11	21.83	3.28	-7.2	17.64	24.8967	21.83	4.57333	3.28
BTNL2	37.83	35.69	44.66	48.82	40.13	15.72	39.3933	37.83	34.89	40.13
BTNL3	16.35	17.78	19.31	34.11	14.81	37.22	17.8133	17.78	28.7133	34.11
BTNL8	22.66	26.21	30.94	16.9	10.66	13.64	26.6033	26.21	13.7333	13.64
BTNL9	-5.22	12.71	27.7	-6.56	3.32	32.91	11.73	12.71	9.89	3.32
BTRC	-46.9	-17.58	-4.71	-2.79	-16.74	-17.41	-23.0633	-17.58	-12.3133	-16.74
BUB1B	54.06	49.51	42.37	51.26	46.34	48.53	48.6467	49.51	48.71	48.53
BUB1	11.83	54.14	49.92	12.63	20.1	20.31	38.63	49.92	17.68	20.1
BUB3	49.29	66.55	62.85	53.61	59.86	49.62	59.5633	62.85	54.3633	53.61
BUD13	26.72	27.92	35.45	22.49	31.48	23.71	30.03	27.92	25.8933	23.71
BUD31	70.15	59.45	68.06	16.5	30.08	25.7	65.8867	68.06	24.0933	25.7
BVES	4.86	23.25	3.78	-24.51	20.09	-24.68	10.63	4.86	-9.7	-24.51
BYSL	47.34	40.28	30.61	30.78	9.05	-18.51	39.41	40.28	7.10667	9.05
BZRAP1	52.86	57.86	68.2	63.15	44.7	60.09	59.64	57.86	55.98	60.09
BZW1	29.85	31.47	43.61	51.03	24.5	8.77	34.9767	31.47	28.1	24.5
BZW2	-23.68	-2.34	-4.57	12.94	6.62	-6.43	-10.1967	-4.57	4.37667	6.62
C10orf107	26	19.18	28	-0.05	12.71	14.3	24.3933	26	8.98667	12.71
C10orf10	23.36	33.74	25.82	4.42	17.96	1.87	27.64	25.82	8.08333	4.42
C10orf111	19.75	30.04	53.39	54.22	49.52	24.96	34.3933	30.04	42.9	49.52
C10orf113	0.41	18.21	24.93	-0.86	1.62	-1.87	14.5167	18.21	-0.37	-0.86
C10orf116	34.73	44.31	7.42	6.66	22.89	33.21	28.82	34.73	20.92	22.89
C10orf118	-33.93	2.24	-6.6	11.87	-11.86	-16.82	-12.7633	-6.6	-5.60333	-11.86
C10orf11	46.42	15.45	22.82	8.82	35.38	7.31	28.23	22.82	17.17	8.82
C10orf120	45.52	27.81	27.37	47.44	33.14	59.75	33.5667	27.81	46.7767	47.44
C10orf125	-109.44	-24.79	-1.92	14	-19.18	31.96	-45.3833	-24.79	8.92667	14
C10orf129	-7.56	3.39	-3	5.15	-19.14	-0.17	-2.39	-3	-4.72	-0.17
C10orf12	42.62	40.71	48.74	54.87	54.02	45.33	44.0233	42.62	51.4067	54.02
C10orf137	-15.58	25.51	26.6	39.97	-0.12	13.73	12.1767	25.51	17.86	13.73
C10orf140	32.32	24.6	18.97	14.48	2.9	10.56	25.2967	24.6	9.31333	10.56
C10orf25	9.24	-11.64	22.89	-17.46	-2.01	15.29	6.83	9.24	-1.39333	-2.01
C10orf26	-51.99	28.71	25	34.24	3.95	35.48	0.573333	25	24.5567	34.24
C10orf27	49.39	44.21	52.37	29.04	21.93	20.79	48.6567	49.39	23.92	21.93
C10orf28	21.07	30	36.65	21.21	3.11	27.36	29.24	30	17.2267	21.21
C10orf32	24.65	13.02	4.91	48.43	20.05	39.72	14.1933	13.02	36.0667	39.72
C10orf35	-37.75	-10.22	6.48	10.94	24.08	4.44	-13.83	-10.22	13.1533	10.94
C10orf46	-41.6	-2.82	-20.7	-12.19	-7.71	-10.17	-21.7067	-20.7	-10.0233	-10.17
C10orf47	-25.77	16.1	31.82	48.07	33.66	45.1	7.38333	16.1	42.2767	45.1
C10orf53	-8.44	-55.45	21.7	11.96	0.11	11.34	-14.0633	-8.44	7.80333	11.34
C10orf54	-10.75	-3.9	7.23	42	18.62	25.46	-2.47333	-3.9	28.6933	25.46
C10orf55	24.36	18.61	23.99	43.61	24.03	25.1	22.32	23.99	30.9133	25.1
C10orf57	21.29	11.16	8.61	27.36	4.39	21.68	13.6867	11.16	17.81	21.68
C10orf62	-3.6	-2.26	10.05	-19.82	0.32	3.03	1.39667	-2.26	-5.49	0.32
C10orf67	-21.3	-36.76	-7.46	25.3	-21.08	7.84	-21.84	-21.3	4.02	7.84
C10orf68	29.13	-3.36	6.28	32.91	27.91	43.78	10.6833	6.28	34.8667	32.91
C10orf71	-11.95	12.66	16.1	29.13	32.23	36.83	5.60333	12.66	32.73	32.23
C10orf76	26.98	43.12	11.46	-4.56	-10.29	20.51	27.1867	26.98	1.88667	-4.56
C10orf81	39.78	53.68	40.27	33.55	33.88	40.48	44.5767	40.27	35.97	33.88
C10orf82	-2.91	40.87	23.58	33.63	28.07	25.15	20.5133	23.58	28.95	28.07
C10orf88	48.76	56.89	53.07	63.42	42.76	36.51	52.9067	53.07	47.5633	42.76
C10orf90	6.94	24.5	-4.95	27.97	11.09	26.08	8.83	6.94	21.7133	26.08
C10orf91	31.47	48.64	36.81	43.49	33.86	33.32	38.9733	36.81	36.89	33.86
C10orf95	38.04	29.82	41.94	61.92	65.97	48.53	36.6	38.04	58.8067	61.92
C10orf96	6.26	39.44	34.12	36	42.39	37.32	26.6067	34.12	38.57	37.32
C10orf99	5.41	30.84	5.81	18.92	47.89	8.79	14.02	5.81	25.2	18.92
C11orf10	61.61	66.27	57.39	69	60.03	74.64	61.7567	61.61	67.89	69
C11orf16	-17.91	5.09	-12.42	22.21	-11.98	7.4	-8.41333	-12.42	5.87667	7.4
C11orf1	20.44	18.26	0	49.09	-18.24	38.54	12.9	18.26	23.13	38.54
C11orf24	19.86	14.68	23.16	12.84	18.64	7.91	19.2333	19.86	13.13	12.84
C11orf2	44.62	44.28	42.41	9.24	18.99	11.15	43.77	44.28	13.1267	11.15
C11orf30	3.61	3.58	3.76	-22.09	16.11	-13.79	3.65	3.61	-6.59	-13.79
C11orf31	20.15	39.22	48.98	26.47	24.39	-2.52	36.1167	39.22	16.1133	24.39
C11orf35	14.63	11.18	10.52	16.47	12.03	16.89	12.11	11.18	15.13	16.47
C11orf40	-8.4	4.98	-19.98	-20.55	-27.31	-18.27	-7.8	-8.4	-22.0433	-20.55
C11orf42	15.23	25.13	51.27	31.91	23.73	29.96	30.5433	25.13	28.5333	29.96
C11orf45	23.47	34.11	37.06	18.45	22.53	14.46	31.5467	34.11	18.48	18.45
C11orf48	40.68	26.43	30.31	39.49	29.13	27.28	32.4733	30.31	31.9667	29.13
C11orf49	30.98	32.2	43.46	63.49	52.56	53.87	35.5467	32.2	56.64	53.87
C11orf51	36.54	23.72	39.75	-9.62	8.63	-3.17	33.3367	36.54	-1.38667	-3.17
C11orf52	47.41	36.73	54.78	27.27	48.39	22.29	46.3067	47.41	32.65	27.27
C11orf53	16.93	31.4	26.94	21.94	-0.87	8.63	25.09	26.94	9.9	8.63
C11orf54	27.18	15.62	25.59	22.15	6.25	3.12	22.7967	25.59	10.5067	6.25
C11orf57	17.62	-19.24	6.86	27.71	27.21	40.17	1.74667	6.86	31.6967	27.71
C11orf58	-8.1	-0.03	2.18	-3.84	-9.56	0.99	-1.98333	-0.03	-4.13667	-3.84
C11orf63	37.28	16.34	44.9	33.85	37.41	28.52	32.84	37.28	33.26	33.85
C11orf65	23.06	13.29	15.15	19.19	3.42	-5.8	17.1667	15.15	5.60333	3.42
C11orf67	32.09	25.94	28.44	4.73	8.76	18.16	28.8233	28.44	10.55	8.76
C11orf68	55.95	46.77	60.31	36.87	41.42	43.18	54.3433	55.95	40.49	41.42
C11orf70	22.36	10.96	11.31	13.15	10.45	14.24	14.8767	11.31	12.6133	13.15
C11orf71	21.1	24.12	31.87	25.5	35.69	26.2	25.6967	24.12	29.13	26.2
C11orf73	21.67	29.37	11.42	2.25	3.43	-3.37	20.82	21.67	0.77	2.25
C11orf74	29.1	18.59	8.21	29.09	25.21	32.79	18.6333	18.59	29.03	29.09
C11orf75	30.35	47.53	41.39	22.65	12.81	3.09	39.7567	41.39	12.85	12.81
C11orf80	39.04	23.48	32.39	32.07	31.35	36.62	31.6367	32.39	33.3467	32.07
C11orf82	-13.42	-8.26	18.16	28.61	27.87	44.79	-1.17333	-8.26	33.7567	28.61
C11orf84	32.7	15.67	16.2	10.16	2.84	2.16	21.5233	16.2	5.05333	2.84
C11orf85	11.74	32.11	44.45	16.72	-4.82	38.05	29.4333	32.11	16.65	16.72
C11orf87	24.72	15.33	44.05	16.99	17.05	24.65	28.0333	24.72	19.5633	17.05
C11orf88	31.92	-4.03	-0.31	39.05	50.94	40.75	9.19333	-0.31	43.58	40.75
C11orf94	13.96	5.26	15.16	19.4	2.17	17.82	11.46	13.96	13.13	17.82
C11orf9	35.3	40.04	33.72	44.93	17.37	24.58	36.3533	35.3	28.96	24.58
C12orf10	31.93	34.95	20.09	20.05	0.86	27.92	28.99	31.93	16.2767	20.05
C12orf12	-1.58	-0.51	2.52	-21.82	-18.45	-9.63	0.143333	-0.51	-16.6333	-18.45
C12orf23	46.66	42.71	40.15	17.36	21.32	14.59	43.1733	42.71	17.7567	17.36
C12orf26	27.69	18.62	23.29	-5.49	-18.71	-18.63	23.2	23.29	-14.2767	-18.63
C12orf29	-1.76	8.76	6.91	19.15	14.82	0.58	4.63667	6.91	11.5167	14.82
C12orf32	30.26	9.67	40.1	30.91	36.27	19.88	26.6767	30.26	29.02	30.91
C12orf34	35.84	37.81	38.42	29.35	30.65	29.56	37.3567	37.81	29.8533	29.56
C12orf35	1.22	-4.86	2.44	7.74	-6.02	-3.42	-0.4	1.22	-0.566667	-3.42
C12orf40	3.06	15.3	6.77	19.67	24.34	24.04	8.37667	6.77	22.6833	24.04
C12orf42	23.65	34.56	21.86	24.51	19.35	19.75	26.69	23.65	21.2033	19.75
C12orf43	39.16	40.15	46.07	22.65	12.11	14.09	41.7933	40.15	16.2833	14.09
C12orf44	4.26	25.26	28.04	-6.69	-20.93	-10.39	19.1867	25.26	-12.67	-10.39
C12orf45	19.69	6.07	-9.37	-6.64	8.84	2.76	5.46333	6.07	1.65333	2.76
C12orf49	26.05	10.49	6.6	7.63	21.98	-0.33	14.38	10.49	9.76	7.63
C12orf4	24.74	18.35	19.37	-5.5	9.13	29.22	20.82	19.37	10.95	9.13
C12orf50	-1.72	13.04	11.95	-7.46	-14.35	-2.1	7.75667	11.95	-7.97	-7.46
C12orf51	-10.52	14.09	3.8	39.06	37.19	29.74	2.45667	3.8	35.33	37.19
C12orf52	17.8	10.74	11.79	-11.92	-1.18	0.08	13.4433	11.79	-4.34	-1.18
C12orf53	9.62	4.9	10.82	-7.06	-5.1	-6.53	8.44667	9.62	-6.23	-6.53
C12orf54	21.73	13.13	21.22	-3.57	-6.6	-10.85	18.6933	21.22	-7.00667	-6.6
C12orf57	28.3	18.81	23.11	34.72	30.95	33.28	23.4067	23.11	32.9833	33.28
C12orf59	-0.95	18.56	-6.99	-7.6	-34.58	-29.07	3.54	-0.95	-23.75	-29.07
C12orf60	5.68	-3.91	2.63	7.58	3.57	5.96	1.46667	2.63	5.70333	5.96
C12orf65	-0.86	10.7	3.59	-15.7	-0.8	12.18	4.47667	3.59	-1.44	-0.8
C12orf66	11.26	22.79	27.74	7.27	-0.45	-9.05	20.5967	22.79	-0.743333	-0.45
C12orf68	40.04	25.91	10.37	35.7	37.05	33.8	25.44	25.91	35.5167	35.7
C12orf69	-14.78	-20.68	-73.96	20.22	36.16	15.51	-36.4733	-20.68	23.9633	20.22
C12orf71	0.23	19.83	-9.25	-0.99	-14.75	-1.17	3.60333	0.23	-5.63667	-1.17
C12orf74	26.4	10.35	39.73	4.71	-13.43	23.19	25.4933	26.4	4.82333	4.71
C12orf76	71.26	44.19	69.73	59.93	47.35	43.87	61.7267	69.73	50.3833	47.35
C13orf33	14.52	23.48	37.21	22.05	20.14	11.11	25.07	23.48	17.7667	20.14
C14orf101	14.85	17.31	5.23	32.61	30.04	19.47	12.4633	14.85	27.3733	30.04
C14orf102	22.32	38.3	48.87	25.06	30.78	28.95	36.4967	38.3	28.2633	28.95
C14orf105	41.57	37.45	50.93	63.36	38.74	71.88	43.3167	41.57	57.9933	63.36
C14orf118	43.68	30.43	38.57	21.47	17.86	15.71	37.56	38.57	18.3467	17.86
C14orf119	22.3	29.58	13.69	13.8	31.87	0.93	21.8567	22.3	15.5333	13.8
C14orf126	34.25	31.07	23.74	36.94	35.37	13.72	29.6867	31.07	28.6767	35.37
C14orf129	73.43	75.38	82	91.16	97.08	89.83	76.9367	75.38	92.69	91.16
C14orf135	-34.93	6.7	27.14	50.28	-24.28	25.9	-0.363333	6.7	17.3	25.9
C14orf142	27.19	50.21	54.14	35.61	28.21	25.77	43.8467	50.21	29.8633	28.21
C14orf149	60.78	47.75	45.1	57.72	43.75	37.86	51.21	47.75	46.4433	43.75
APOPT1	22.39	45.7	47.7	37.87	-3.94	32.14	38.5967	45.7	22.0233	32.14
C14orf159	29.98	14.95	16.06	23.13	28.89	28.61	20.33	16.06	26.8767	28.61
C14orf166B	30.46	38.23	26.44	-7.05	0.94	11.77	31.71	30.46	1.88667	0.94
C14orf166	68.74	79.44	69.15	36.11	49.12	51.25	72.4433	69.15	45.4933	49.12
C14orf169	29.44	27.91	25.45	11.56	14.96	17.65	27.6	27.91	14.7233	14.96
SAMD15	42.95	36.15	26.2	20.05	19.79	18.7	35.1	36.15	19.5133	19.79
C14orf177	87.04	88.64	89.94	55.58	58.06	50.3	88.54	88.64	54.6467	55.58
C14orf178	22.91	21.09	12.51	8.92	20.97	28.15	18.8367	21.09	19.3467	20.97
C14orf180	56.04	64.45	67.16	40.25	56.98	45.12	62.55	64.45	47.45	45.12
C14orf182	30.82	16.48	22.32	45.88	25.5	49.28	23.2067	22.32	40.22	45.88
C14orf1	-65.61	-29.14	-5.86	-13.25	4.88	17.82	-33.5367	-29.14	3.15	4.88
C14orf21	22.29	14.71	33.68	28.51	26.22	11.82	23.56	22.29	22.1833	26.22
C14orf28	-5.32	48.57	55.23	38.87	49.52	28.52	32.8267	48.57	38.97	38.87
C14orf2	3.35	17.69	18.8	31.6	6.78	4.96	13.28	17.69	14.4467	6.78
C14orf37	13.68	41.35	32.08	28.32	7.08	7.16	29.0367	32.08	14.1867	7.16
C14orf39	5.6	-7.86	2	6.69	31.9	33.45	-0.0866667	2	24.0133	31.9
C14orf43	20.02	32.19	37.35	39.9	24.14	40.36	29.8533	32.19	34.8	39.9
C14orf45	1.34	-9.69	-7.99	-4.56	2.23	-2.18	-5.44667	-7.99	-1.50333	-2.18
C14orf49	41.11	57.4	55.36	82.09	62.14	50.48	51.29	55.36	64.9033	62.14
C14orf79	61.49	41.48	42.21	30.45	-5.3	23.72	48.3933	42.21	16.29	23.72
C14orf80	-8.21	19.74	13.6	44.58	40.3	43.36	8.37667	13.6	42.7467	43.36
C14orf93	32.57	29.14	12.94	-2.03	4.84	-23.92	24.8833	29.14	-7.03667	-2.03
C15orf23	27.08	24.77	26.2	-8.45	-18.11	-11.01	26.0167	26.2	-12.5233	-11.01
C15orf24	29.02	15.79	37.02	35.04	8.07	26.88	27.2767	29.02	23.33	26.88
C15orf26	1.29	-1.05	14.67	0.42	-5.96	-16.43	4.97	1.29	-7.32333	-5.96
C15orf27	16.25	32.9	29.99	33.9	25.38	35.05	26.38	29.99	31.4433	33.9
C15orf29	30.9	16.84	23.57	17.46	16.6	13.61	23.77	23.57	15.89	16.6
C15orf2	37.86	4.9	25.64	6.7	32.47	7.39	22.8	25.64	15.52	7.39
C15orf32	18.88	10.45	16.69	-3.41	-18.76	-11.83	15.34	16.69	-11.3333	-11.83
C15orf33	-6.12	-7.78	-7.93	-25.43	-20.82	-30.94	-7.27667	-7.78	-25.73	-25.43
C15orf39	48.61	38.59	36.54	58.56	30.57	49.01	41.2467	38.59	46.0467	49.01
C15orf40	6.08	18.89	17.62	19.6	13.7	9.21	14.1967	17.62	14.17	13.7
C15orf41	45.87	42.71	39.39	50.87	31.65	34.59	42.6567	42.71	39.0367	34.59
C15orf42	51.41	49.38	50.97	27.16	29.51	30.81	50.5867	50.97	29.16	29.51
C15orf43	7.15	4.2	11.87	26.22	29.09	30.56	7.74	7.15	28.6233	29.09
C15orf44	29.52	35.19	23.58	14.68	17.49	-1.47	29.43	29.52	10.2333	14.68
C15orf48	25.85	48.73	24.22	15.52	20.46	2.34	32.9333	25.85	12.7733	15.52
C15orf53	14.31	16.78	17.02	11.62	38.39	17.49	16.0367	16.78	22.5	17.49
C15orf54	-6.54	21.97	31.58	11.15	-2.24	-1.92	15.67	21.97	2.33	-1.92
C15orf55	-17.91	-25.18	-27.02	6.58	9.07	-14.49	-23.37	-25.18	0.386667	6.58
C15orf56	61.24	63.07	73.37	57.2	61.03	36.8	65.8933	63.07	51.6767	57.2
C15orf57	27.48	16.61	28.43	18.67	24.58	15.5	24.1733	27.48	19.5833	18.67
C15orf58	60.41	2.16	41.08	21.83	-6.87	2.03	34.55	41.08	5.66333	2.03
C15orf59	29.14	41.85	38.36	42.99	35.45	42.3	36.45	38.36	40.2467	42.3
C15orf60	-3.79	24.4	19.6	-5.48	5.7	6.3	13.4033	19.6	2.17333	5.7
C15orf63	-23.14	8.31	26.05	60.04	64.13	40.99	3.74	8.31	55.0533	60.04
C16orf11	49.62	45.1	43.18	68.9	55.38	51.89	45.9667	45.1	58.7233	55.38
C16orf13	12.98	20.2	4.66	9.88	-21.94	1.58	12.6133	12.98	-3.49333	1.58
C16orf42	-3.52	-12.69	-15.29	6.78	-24.25	-21.02	-10.5	-12.69	-12.83	-21.02
C16orf45	34.05	24.22	48.12	27.75	-3	27.79	35.4633	34.05	17.5133	27.75
C16orf46	5.11	31.33	9.47	19.44	22.66	18.09	15.3033	9.47	20.0633	19.44
C16orf48	19.67	14.93	11.69	9.71	14.33	10.81	15.43	14.93	11.6167	10.81
C16orf54	60.09	46.78	49.31	21.75	26.42	26.18	52.06	49.31	24.7833	26.18
C16orf55	11.8	-0.1	15.37	-33.99	-11.91	-15.61	9.02333	11.8	-20.5033	-15.61
C16orf57	36.37	48.78	40.79	46.07	47.07	23.62	41.98	40.79	38.92	46.07
C16orf58	29.6	33.44	51.36	-0.33	21.12	28.15	38.1333	33.44	16.3133	21.12
C16orf59	47.57	37.14	65.39	44.86	51.12	38.68	50.0333	47.57	44.8867	44.86
C16orf5	-8.83	2.58	-3.2	-17.13	-10.32	-9.83	-3.15	-3.2	-12.4267	-10.32
CMC2	-10.28	-19.54	-12.53	14.09	9.46	15.91	-14.1167	-12.53	13.1533	14.09
C16orf62	-23.89	-47.43	-14.03	36.68	-1.94	21.07	-28.45	-23.89	18.6033	21.07
C16orf70	14.82	21.13	15.27	-11.12	-13.77	-6.97	17.0733	15.27	-10.62	-11.12
C16orf71	35.54	19.31	17.58	32.4	36.93	40.29	24.1433	19.31	36.54	36.93
C16orf72	25.8	25.04	32.27	26.23	32.79	31.35	27.7033	25.8	30.1233	31.35
C16orf73	-13.81	-1.17	-1.48	10.58	9.97	6.41	-5.48667	-1.48	8.98667	9.97
C16orf74	24.9	19.91	17.59	11.13	8.05	15.37	20.8	19.91	11.5167	11.13
C16orf78	39.77	35.09	33.3	25.14	33.16	25.91	36.0533	35.09	28.07	25.91
C16orf7	47.26	34.45	33.54	57.34	53.17	68.15	38.4167	34.45	59.5533	57.34
C16orf80	-0.61	-15.95	-23.49	-39.33	-15.91	-7.15	-13.35	-15.95	-20.7967	-15.91
C16orf82	34.96	38.36	46.97	22.07	28.88	11.1	40.0967	38.36	20.6833	22.07
C16orf86	-18.09	13.72	33.45	22.99	-3.5	-3.31	9.69333	13.72	5.39333	-3.31
C16orf87	77.02	77.05	83.12	78.25	81.62	77.48	79.0633	77.05	79.1167	78.25
C16orf89	31.5	17.01	24.77	-22.69	8.65	78.12	24.4267	24.77	21.36	8.65
C16orf90	19.27	14.79	17.02	-6.97	16.2	2.9	17.0267	17.02	4.04333	2.9
C16orf91	27.34	-7.91	13.85	-24.63	-26.05	37.66	11.0933	13.85	-4.34	-24.63
C16orf93	19.64	33.57	40.81	42.76	32.05	50.14	31.34	33.57	41.65	42.76
C17orf102	-9.31	1.86	-7.81	24.35	7.3	24.86	-5.08667	-7.81	18.8367	24.35
C17orf103	17.17	7.63	-2.03	1.87	12.63	15.12	7.59	7.63	9.87333	12.63
C17orf104	13.24	20.88	29.38	-0.43	4.56	13.74	21.1667	20.88	5.95667	4.56
C17orf108	28.09	12.07	24.55	12.74	27.77	11.75	21.57	24.55	17.42	12.74
C17orf28	10.7	11.59	2.05	-11.65	-12.41	23.84	8.11333	10.7	-0.0733333	-11.65
C17orf39	47.47	34.97	38.85	19.72	43.71	38.27	40.43	38.85	33.9	38.27
TEFM	13.77	21.27	17.91	9.02	-5.98	-0.54	17.65	17.91	0.833333	-0.54
C17orf47	5	16.2	10	1.82	-25.98	-8.43	10.4	10	-10.8633	-8.43
C17orf49	2.23	-0.29	-9	-14.53	46.29	-20.09	-2.35333	-0.29	3.89	-14.53
C17orf50	40.15	28.65	37.96	46.85	38.93	36.44	35.5867	37.96	40.74	38.93
C17orf53	56.72	38.37	57.54	11.19	34.3	35.52	50.8767	56.72	27.0033	34.3
C17orf56	2.43	-5.4	12.62	1.72	-7.76	-11.94	3.21667	2.43	-5.99333	-7.76
C17orf57	36.22	12.86	61.14	4.37	-0.09	27.7	36.74	36.22	10.66	4.37
C17orf58	16.02	6.66	6	-24.21	-11.67	-8.93	9.56	6.66	-14.9367	-11.67
C17orf59	40.63	47.12	45.09	0.12	27.03	1.53	44.28	45.09	9.56	1.53
C17orf61	12.66	22.74	22.95	3.99	-2.28	5.09	19.45	22.74	2.26667	3.99
C17orf62	5.32	8.18	14.16	-11.32	4.7	-5.45	9.22	8.18	-4.02333	-5.45
C17orf63	30.81	20.99	19.95	17.32	31.71	22.29	23.9167	20.99	23.7733	22.29
C17orf64	15.43	18.5	19.27	-4.17	-6.55	-1.68	17.7333	18.5	-4.13333	-4.17
C17orf66	11.95	26.09	7.52	20.11	20.44	25.34	15.1867	11.95	21.9633	20.44
C17orf67	13.92	16.09	11.35	-22.11	-16.51	-25.69	13.7867	13.92	-21.4367	-22.11
CTC1	-4.52	-0.37	8.21	1.83	5.78	7.45	1.10667	-0.37	5.02	5.78
C17orf70	7.69	3.62	9.11	-17.36	-7.41	0.19	6.80667	7.69	-8.19333	-7.41
C17orf74	33.8	16.1	20.88	12.65	7.36	13.18	23.5933	20.88	11.0633	12.65
C17orf75	14.19	26.82	26.04	19.46	23.62	12.59	22.35	26.04	18.5567	19.46
C17orf77	25.36	-8.95	18.6	-17.62	-18.42	-15.61	11.67	18.6	-17.2167	-17.62
C17orf78	21.89	31.27	-18.38	34.94	28.35	31.51	11.5933	21.89	31.6	31.51
C17orf79	32.36	39.55	34.28	20.16	3.34	12.05	35.3967	34.28	11.85	12.05
C17orf80	29.31	-0.49	15.7	-4.26	-7.32	8.78	14.84	15.7	-0.933333	-4.26
C17orf81	22.31	24.03	25.89	20.92	22.65	33.27	24.0767	24.03	25.6133	22.65
C17orf82	17.57	11.98	17.34	18.29	19.26	23.18	15.63	17.34	20.2433	19.26
C17orf90	21.76	42.39	38.97	32.74	21.77	29.74	34.3733	38.97	28.0833	29.74
MIR22HG	-14.65	22.97	5.45	23.43	16.7	28.31	4.59	5.45	22.8133	23.43
C17orf97	27.16	-5.79	22.24	56.42	-5.7	52.28	14.5367	22.24	34.3333	52.28
C17orf98	47.32	38.61	48.55	46.87	47.93	46.2	44.8267	47.32	47	46.87
C18orf1	-29.41	-20.37	14.05	7.5	24.9	24.9	-11.91	-20.37	19.1	24.9
C18orf21	15.69	36.42	27.61	-4.25	39.18	32.81	26.5733	27.61	22.58	32.81
RBFA	26.68	7.77	26.51	33.23	35.97	16.62	20.32	26.51	28.6067	33.23
C18orf25	45.23	41.39	27.61	23.83	27.81	16.09	38.0767	41.39	22.5767	23.83
C18orf26	11.1	29.67	13.89	29.97	10.19	8.52	18.22	13.89	16.2267	10.19
C18orf32	32.66	33.09	38.73	44.15	28.43	50.57	34.8267	33.09	41.05	44.15
C18orf34	35.14	33.1	31.41	-6.42	24.68	30.59	33.2167	33.1	16.2833	24.68
C18orf54	14.33	25.22	16.98	17.51	11.54	7.99	18.8433	16.98	12.3467	11.54
C18orf8	-34.65	9.54	31.24	-12.2	5.33	-1.88	2.04333	9.54	-2.91667	-1.88
C19orf10	46.16	45.52	46.24	41.39	62.01	52.97	45.9733	46.16	52.1233	52.97
C19orf12	15.3	-10.78	14.82	1.84	0.18	4.58	6.44667	14.82	2.2	1.84
C19orf18	30.98	40.55	10.7	32.67	44.29	26.73	27.41	30.98	34.5633	32.67
C19orf21	9.18	25.47	14.25	36.69	20.54	41.99	16.3	14.25	33.0733	36.69
C19orf24	36.2	-0.14	16.07	-64.92	-1.01	-17.55	17.3767	16.07	-27.8267	-17.55
C19orf25	17.56	37.22	-30.33	14.57	-8.47	10.8	8.15	17.56	5.63333	10.8
C19orf26	-2.57	31.79	25.78	38.86	24.29	28.26	18.3333	25.78	30.47	28.26
C19orf29	37.67	61.83	60.07	34.04	32.54	32.61	53.19	60.07	33.0633	32.61
C19orf33	-160.06	0.73	19.63	38.78	10.11	28.17	-46.5667	0.73	25.6867	28.17
C19orf35	14.2	17.01	1.09	-10.09	-8.07	3.09	10.7667	14.2	-5.02333	-8.07
C19orf42	29.39	19.47	17.69	15.04	10.09	-6.48	22.1833	19.47	6.21667	10.09
C19orf43	32.54	18.21	31.98	5.89	27.94	22.14	27.5767	31.98	18.6567	22.14
C19orf44	28.16	26.96	24.89	25.62	40.53	25.15	26.67	26.96	30.4333	25.62
C19orf45	42.92	55.14	54.31	32.88	42.33	30.11	50.79	54.31	35.1067	32.88
C19orf46	20.97	13.77	2.77	24.86	-0.17	14.83	12.5033	13.77	13.1733	14.83
C19orf47	52.93	51.31	55.1	24.43	32.68	30.54	53.1133	52.93	29.2167	30.54
C19orf48	14.5	36.7	28.89	0.43	12.52	13.61	26.6967	28.89	8.85333	12.52
C19orf52	55.25	50.21	41.27	36.25	55.47	52.36	48.91	50.21	48.0267	52.36
C19orf53	32.79	-7.3	42.5	-11.3	13.11	-3.67	22.6633	32.79	-0.62	-3.67
C19orf54	16.43	8.93	15.56	23.39	-18.11	3.17	13.64	15.56	2.81667	3.17
C19orf55	30.66	17.76	31.04	27.26	23.38	33.74	26.4867	30.66	28.1267	27.26
WDR83OS	55.24	48.7	46.49	25.78	15.25	6.31	50.1433	48.7	15.78	15.25
C19orf57	32.95	37.34	38.95	22.25	15.18	28.79	36.4133	37.34	22.0733	22.25
C19orf60	27.57	28.7	14.75	-1.22	9.35	-7.35	23.6733	27.57	0.26	-1.22
C19orf63	18.53	22.79	29.48	-3.89	-23.58	22.29	23.6	22.79	-1.72667	-3.89
C19orf66	-53.99	-13.39	0.28	43.22	35.83	42.84	-22.3667	-13.39	40.63	42.84
C19orf6	25.98	13.5	4.44	13.94	16.55	27.4	14.64	13.5	19.2967	16.55
C19orf70	24.51	25.11	26.33	16.77	21.15	3.77	25.3167	25.11	13.8967	16.77
C19orf73	64.57	56.44	52.29	38.99	42.9	91.3	57.7667	56.44	57.73	42.9
C19orf75	86.68	88.95	79.09	87.86	89.78	91.92	84.9067	86.68	89.8533	89.78
C1D	19.92	-0.58	14.24	-5.82	2.93	-15.25	11.1933	14.24	-6.04667	-5.82
C1GALT1C1	5.62	0.29	7.61	-17.7	-17.43	-13.85	4.50667	5.62	-16.3267	-17.43
C1GALT1	10.6	23.64	14.66	36.33	53.85	43.73	16.3	14.66	44.6367	43.73
C1QA	44.91	65.97	45.54	22.08	36.31	44.5	52.14	45.54	34.2967	36.31
C1QBP	21.78	3.38	12.73	-1.22	25.39	27.01	12.63	12.73	17.06	25.39
C1QB	18.27	18.34	-9.02	32.84	26.5	38.47	9.19667	18.27	32.6033	32.84
C1QC	30.87	27.44	19.28	38.39	15.71	27.26	25.8633	27.44	27.12	27.26
C1QL1	13.87	11.53	7.03	21.6	20.74	4.78	10.81	11.53	15.7067	20.74
C1QL2	3.44	41.18	32.76	15.05	24.88	23.98	25.7933	32.76	21.3033	23.98
C1QL3	-7.24	5.14	-6.84	-20.83	-16.62	-14.17	-2.98	-6.84	-17.2067	-16.62
C1QL4	32.68	21.77	34.38	31.1	14.11	25.45	29.61	32.68	23.5533	25.45
C1QTNF1	31.88	30.48	38.68	53.58	67.85	57.15	33.68	31.88	59.5267	57.15
C1QTNF2	-16.19	30.54	9.06	41.71	16.32	28.77	7.80333	9.06	28.9333	28.77
C1QTNF3	0.18	11.83	19	35.31	44.99	30.05	10.3367	11.83	36.7833	35.31
C1QTNF4	18.69	9.66	46.05	20.79	20.12	44.54	24.8	18.69	28.4833	20.79
C1QTNF6	33.71	35.12	34.09	5.46	23.25	15	34.3067	34.09	14.57	15
C1QTNF7	76.84	62.31	65.68	66.3	50.37	48.62	68.2767	65.68	55.0967	50.37
C1QTNF8	29.26	15.3	36.88	42.85	45.32	45.19	27.1467	29.26	44.4533	45.19
C1QTNF9B	39.69	18.35	20.16	49.6	51.75	42.53	26.0667	20.16	47.96	49.6
C1QTNF9	5.67	13.72	3.5	0.04	2.46	-1.6	7.63	5.67	0.3	0.04
C1RL	16.1	46.18	39.99	16.42	33.22	25.12	34.09	39.99	24.92	25.12
C1R	-26.84	-0.64	1.15	11.56	4.53	-1.79	-8.77667	-0.64	4.76667	4.53
C1S	-43.82	-0.12	-14.69	-19.51	-19.24	-34.94	-19.5433	-14.69	-24.5633	-19.51
C1orf100	53.3	58.25	58.12	20.8	33.25	20.16	56.5567	58.12	24.7367	20.8
C1orf101	27.41	21.64	27.89	18.47	29.51	23.22	25.6467	27.41	23.7333	23.22
C1orf105	21.66	26.28	20.8	37.1	37.64	31.38	22.9133	21.66	35.3733	37.1
C1orf106	32.69	25.66	31.33	51.11	39.35	38.69	29.8933	31.33	43.05	39.35
C1orf109	28.9	23.59	15.52	14.76	18.81	22.27	22.67	23.59	18.6133	18.81
C1orf110	3.31	12.46	4.6	24.95	13.38	24.46	6.79	4.6	20.93	24.46
C1orf111	45.49	18.87	32.55	-12.21	2.85	-10.04	32.3033	32.55	-6.46667	-10.04
C1orf112	-11.57	-5.9	-3.01	-26.92	-28.41	-22.54	-6.82667	-5.9	-25.9567	-26.92
C1orf114	4.99	13.06	15.7	0.55	6	3.71	11.25	13.06	3.42	3.71
C1orf115	11.39	7.2	8.81	20.29	21.27	31.46	9.13333	8.81	24.34	21.27
C1orf116	-3.09	0.09	-3.33	-14.81	-12	-6.12	-2.11	-3.09	-10.9767	-12
C1orf122	13.91	-0.35	4.01	23.94	20.44	8.64	5.85667	4.01	17.6733	20.44
C1orf123	16.08	18.47	16.44	19.15	9.84	11.99	16.9967	16.44	13.66	11.99
C1orf124	36.7	21.24	11.05	46.79	42.34	39.15	22.9967	21.24	42.76	42.34
C1orf127	8.74	16.49	28.26	-2.78	-11.28	-3.74	17.83	16.49	-5.93333	-3.74
C1orf129	12.45	26.61	27.22	5.58	-1.3	-9.23	22.0933	26.61	-1.65	-1.3
C1orf130	18.64	37.37	32.61	38.32	23.14	29.96	29.54	32.61	30.4733	29.96
C1orf131	40.01	31.83	33.52	33	26.97	36.82	35.12	33.52	32.2633	33
C1orf135	30.01	18.11	36.69	7.1	15.52	4.69	28.27	30.01	9.10333	7.1
C1orf141	19.24	3.96	-1.35	7.92	9.22	12.43	7.28333	3.96	9.85667	9.22
C1orf144	13.93	21.64	14.63	24	9.14	25.36	16.7333	14.63	19.5	24
C1orf146	9.69	15.9	13.6	20.5	23.87	24.07	13.0633	13.6	22.8133	23.87
C1orf150	36.46	17.44	32.91	6.1	22.25	20.28	28.9367	32.91	16.21	20.28
C1orf158	19.52	6.23	22.75	8.56	12.75	9.07	16.1667	19.52	10.1267	9.07
C1orf159	30.79	29.23	44.83	28.08	8.54	20.46	34.95	30.79	19.0267	20.46
C1orf162	9.71	-6.88	-7.61	-12.4	-37.62	13.94	-1.59333	-6.88	-12.0267	-12.4
C1orf168	11.74	20.76	9.17	-5.29	-13.14	7.43	13.89	11.74	-3.66667	-5.29
C1orf172	45.74	25.47	53.92	6.73	46.07	4.57	41.71	45.74	19.1233	6.73
C1orf173	6.73	27.93	21.06	-23.67	-11.99	-11.1	18.5733	21.06	-15.5867	-11.99
C1orf174	5.07	2.71	6.33	-8.07	-10.44	3.25	4.70333	5.07	-5.08667	-8.07
C1orf177	37.83	53.15	63.16	20.05	28.75	17.94	51.38	53.15	22.2467	20.05
C1orf182	22.5	28.29	39.36	17.26	24.76	23.49	30.05	28.29	21.8367	23.49
C1orf186	11.05	43.14	30.09	9.82	20.92	46.81	28.0933	30.09	25.85	20.92
C1orf189	27.23	4.69	42.48	30.63	29.15	30.83	24.8	27.23	30.2033	30.63
C1orf192	-4	15.1	14.81	3.92	-0.13	-3.46	8.63667	14.81	0.11	-0.13
C1orf198	5.09	9.11	6.33	18.01	11.1	2.51	6.84333	6.33	10.54	11.1
C1orf200	33.01	-22.32	34.21	15.52	28.07	7.66	14.9667	33.01	17.0833	15.52
C1orf201	52.62	55.09	55.82	28.71	47.92	41.42	54.51	55.09	39.35	41.42
C1orf210	82.26	83.11	82.04	81.75	77.98	77.28	82.47	82.26	79.0033	77.98
C1orf216	25.64	40.54	37.81	33.85	21.5	31.64	34.6633	37.81	28.9967	31.64
C1orf21	29.75	39.09	26.76	44.96	50.02	46.44	31.8667	29.75	47.14	46.44
C1orf220	7.88	32.76	14.08	1.16	20.05	10.13	18.24	14.08	10.4467	10.13
C1orf226	20.54	20.37	39.27	33.18	40.82	39.73	26.7267	20.54	37.91	39.73
C1orf227	35.33	36.78	29.8	19.1	24.48	27.64	33.97	35.33	23.74	24.48
C1orf229	10.96	41.71	28.09	21.4	27.33	23.18	26.92	28.09	23.97	23.18
C1orf27	16.25	7.63	1.22	24.26	38.31	23.94	8.36667	7.63	28.8367	24.26
C1orf31	14.24	22.88	13.04	11.06	-1.5	6.35	16.72	14.24	5.30333	6.35
C1orf35	46.7	33.99	30.74	35.15	32.43	30.86	37.1433	33.99	32.8133	32.43
C1orf38	0.07	4.16	29.11	8.12	4.29	-3.58	11.1133	4.16	2.94333	4.29
C1orf43	10.98	5.95	-4.33	-11.23	-19.31	-29.57	4.2	5.95	-20.0367	-19.31
C1orf49	16.55	28.38	11.04	-24.91	-15.29	-38.59	18.6567	16.55	-26.2633	-24.91
C1orf50	58.09	55.76	62.11	47.8	29.51	42.53	58.6533	58.09	39.9467	42.53
C1orf51	40.9	22.41	20.09	14.32	19.56	21.41	27.8	22.41	18.43	19.56
C1orf52	21.57	1.53	9.77	22.12	-4.74	3.21	10.9567	9.77	6.86333	3.21
C1orf53	42.18	33.33	59.39	39.7	63.55	10.71	44.9667	42.18	37.9867	39.7
C1orf54	-1.58	22.31	27.51	34.87	4.81	25.82	16.08	22.31	21.8333	25.82
C1orf55	41.03	32.65	48.04	31.05	16.07	23.73	40.5733	41.03	23.6167	23.73
C1orf56	10.82	10.99	18.53	-10.71	-16.11	-6.89	13.4467	10.99	-11.2367	-10.71
NTPCR	25.07	18.05	24.91	15.9	9.43	8.03	22.6767	24.91	11.12	9.43
C1orf61	10.09	25.62	23.86	12.79	19.28	9.37	19.8567	23.86	13.8133	12.79
C1orf63	58.78	53.97	50.7	42.96	44.24	47.27	54.4833	53.97	44.8233	44.24
C1orf64	-34.14	-14.17	1.87	-6.54	-10.65	-2.87	-15.48	-14.17	-6.68667	-6.54
C1orf65	31.69	29.17	28.94	-0.82	5.65	15.31	29.9333	29.17	6.71333	5.65
C1orf74	16.2	28.24	13.96	-10.49	-10.17	8.52	19.4667	16.2	-4.04667	-10.17
C1orf85	32.26	21.2	21.47	25.02	31.72	28.57	24.9767	21.47	28.4367	28.57
C1orf86	21.68	19.14	40.29	-4.27	16.58	28	27.0367	21.68	13.4367	16.58
C1orf87	34.33	18.02	21.21	27.24	26.07	-8.25	24.52	21.21	15.02	26.07
C1orf88	-15.9	-0.23	14.39	-28.26	-23	-11.18	-0.58	-0.23	-20.8133	-23
C1orf94	5.95	19.98	19.68	18.14	9.23	10.95	15.2033	19.68	12.7733	10.95
C1orf95	36.06	30.35	49.33	11.95	31.73	2.14	38.58	36.06	15.2733	11.95
C1orf96	29.3	34.32	33.48	16.97	15.02	9.58	32.3667	33.48	13.8567	15.02
C1orf9	14.62	27.95	0.09	18.25	10.66	22.75	14.22	14.62	17.22	18.25
FAM209A	20.83	-12.86	0.09	29.16	-7.76	18.23	2.68667	0.09	13.21	18.23
C20orf111	-0.84	-1.9	39.19	-43.01	-19.88	-6.87	12.15	-0.84	-23.2533	-19.88
C20orf112	29.19	27.35	35	42.38	53.18	52.03	30.5133	29.19	49.1967	52.03
C20orf118	14.22	8.67	-1.76	2.86	-11.39	-13.33	7.04333	8.67	-7.28667	-11.39
C20orf132	6.19	9.09	17.68	10.27	8.26	4.63	10.9867	9.09	7.72	8.26
C20orf141	23.88	40.26	40.76	35.22	-4	1.2	34.9667	40.26	10.8067	1.2
C20orf144	40.15	19.08	43.95	42.24	33.91	43.59	34.3933	40.15	39.9133	42.24
C20orf151	27.35	44.14	32.62	9.88	22.76	24.35	34.7033	32.62	18.9967	22.76
C20orf152	-8.31	11.12	6.26	21.99	23.11	19.67	3.02333	6.26	21.59	21.99
C20orf160	-32.42	19.23	35.97	19.62	-6.93	12.63	7.59333	19.23	8.44	12.63
C20orf195	17.41	23.66	25.41	17.92	11.37	17.63	22.16	23.66	15.64	17.63
C20orf196	10.6	1.81	21.28	8.63	8.96	-1.53	11.23	10.6	5.35333	8.63
C20orf197	27.57	20.73	8.83	-9.65	-26.82	-11.88	19.0433	20.73	-16.1167	-11.88
C20orf201	10.24	58.51	63.72	64.35	66.15	76.86	44.1567	58.51	69.12	66.15
C20orf20	-47.63	5.71	1.51	21	15.85	10.46	-13.47	1.51	15.77	15.85
C20orf24	69.96	83.07	78.51	57.01	46.83	38.65	77.18	78.51	47.4967	46.83
C20orf26	14.48	16.48	14.27	9.4	-1.67	3.55	15.0767	14.48	3.76	3.55
C20orf27	-3.55	-17.98	32.49	27.88	18.42	5.15	3.65333	-3.55	17.15	18.42
C20orf3	30.8	17.91	32.14	45.41	29.25	53.61	26.95	30.8	42.7567	45.41
C20orf43	32.18	41.93	33.9	3.97	17.19	21.41	36.0033	33.9	14.19	17.19
C20orf4	0.07	29.4	30.23	39.92	33.97	25.95	19.9	29.4	33.28	33.97
C20orf72	46.26	65.15	66.31	49.92	29.75	47.44	59.24	65.15	42.37	47.44
C20orf79	24.94	18.34	34.12	12.39	17.43	25.66	25.8	24.94	18.4933	17.43
C20orf7	-10.18	31.52	17.41	16.73	48.47	43.99	12.9167	17.41	36.3967	43.99
C20orf85	40.26	32.79	20.16	21.9	6.41	13.28	31.07	32.79	13.8633	13.28
C20orf94	18.85	23.05	24.53	9.26	8.07	10.99	22.1433	23.05	9.44	9.26
C20orf96	40.22	32.19	26.98	44.48	44.22	21.27	33.13	32.19	36.6567	44.22
C21orf2	77.87	77.58	83.83	82.04	79.45	84.4	79.76	77.87	81.9633	82.04
C21orf33	29.46	27.02	7.19	9.45	-7.13	7.88	21.2233	27.02	3.4	7.88
C21orf56	29.83	32.13	5.56	44.08	64.26	42.53	22.5067	29.83	50.29	44.08
C21orf58	39.77	29.37	36.45	16.39	-0.12	-8.81	35.1967	36.45	2.48667	-0.12
C21orf59	30.35	10.27	13.35	-22.09	-14.99	-23.53	17.99	13.35	-20.2033	-22.09
C21orf62	67.58	73.83	80.84	69.52	58.83	73.26	74.0833	73.83	67.2033	69.52
C21orf7	47.84	48.6	55.87	32.49	42.56	50.63	50.77	48.6	41.8933	42.56
C21orf91	4.49	16.9	32.8	-11.97	-11.37	0.21	18.0633	16.9	-7.71	-11.37
C22orf13	49.04	40.07	59.36	-16.22	43.23	-8.65	49.49	49.04	6.12	-8.65
C22orf15	37.04	17.9	37.43	17.41	1.42	12.51	30.79	37.04	10.4467	12.51
C22orf23	47.58	66.5	64.77	47.54	63.61	59.25	59.6167	64.77	56.8	59.25
C22orf25	43.73	7.51	43.24	4.98	18.55	12.51	31.4933	43.24	12.0133	12.51
C22orf28	32.18	36.75	43.32	2.63	21.25	17.68	37.4167	36.75	13.8533	17.68
C22orf29	83.18	83.95	90.86	78.97	73.09	74.17	85.9967	83.95	75.41	74.17
C22orf31	-15.87	-8.96	0.72	-46.38	-24.55	-40.92	-8.03667	-8.96	-37.2833	-40.92
C22orf32	47.4	37.93	38.7	16.48	29.15	23.53	41.3433	38.7	23.0533	23.53
C22orf39	28.99	34.46	38.75	21.63	14.4	29.71	34.0667	34.46	21.9133	21.63
C22orf42	17.6	18.31	25.52	22.11	35.82	19.73	20.4767	18.31	25.8867	22.11
C22orf43	9.63	22.88	14.43	14.64	9.72	18.77	15.6467	14.43	14.3767	14.64
C2CD2L	45.76	26.77	42.84	25.03	3.22	17.41	38.4567	42.84	15.22	17.41
C2CD2	-17.77	-4.91	19.24	-0.75	22.78	13.69	-1.14667	-4.91	11.9067	13.69
C2CD3	24.32	22.85	28.96	15.74	-22.03	8.96	25.3767	24.32	0.89	8.96
C2CD4A	20.7	7.57	21.48	25.03	26.9	16.35	16.5833	20.7	22.76	25.03
C2CD4B	15.66	36.89	42.21	1.69	9.92	-2.62	31.5867	36.89	2.99667	1.69
C2orf15	34.99	26.55	29.96	11.16	20.54	25	30.5	29.96	18.9	20.54
C2orf16	34.81	45.52	26.81	16.61	39.98	47.55	35.7133	34.81	34.7133	39.98
C2orf18	24.41	29.58	22.85	15.39	18.55	4.54	25.6133	24.41	12.8267	15.39
C2orf27A	49.33	42.65	-14.45	44.73	46	45.98	25.8433	42.65	45.57	45.98
C2orf27B	63.2	56.69	70.74	74.16	56.3	52.65	63.5433	63.2	61.0367	56.3
C2orf28	48.87	30.33	39.28	47.19	40.18	34.81	39.4933	39.28	40.7267	40.18
C2orf29	21.67	25.1	30.14	1.03	21.91	2.98	25.6367	25.1	8.64	2.98
C2orf40	0.31	-3.01	5.58	-23.47	-5.81	-8.73	0.96	0.31	-12.67	-8.73
C2orf42	7.72	12.8	1.34	-3.54	-5.32	-3.11	7.28667	7.72	-3.99	-3.54
C2orf43	-3.92	11.43	10.92	13.17	0.06	12.12	6.14333	10.92	8.45	12.12
C2orf44	13.21	19.34	29	18.84	10.52	18.42	20.5167	19.34	15.9267	18.42
C2orf47	42.92	38.07	41.58	23.32	27.79	-7.49	40.8567	41.58	14.54	23.32
C2orf48	43.85	1	49.21	-10.78	30.52	-5.45	31.3533	43.85	4.76333	-5.45
C2orf49	-13.88	-4.04	-2.38	-17.75	-16.63	-24.02	-6.76667	-4.04	-19.4667	-17.75
C2orf50	43.77	40.37	49.63	34.29	12.24	26.81	44.59	43.77	24.4467	26.81
C2orf51	15.67	27.84	3.07	33.3	24.91	26.57	15.5267	15.67	28.26	26.57
C2orf53	18.94	14.98	0.64	20.48	15.28	28.04	11.52	14.98	21.2667	20.48
C2orf54	35.3	29.03	32.1	50.35	40.79	30.31	32.1433	32.1	40.4833	40.79
C2orf55	35.07	35.52	33.42	5.7	1.05	0.9	34.67	35.07	2.55	1.05
C2orf56	7.41	-0.96	20.5	-33.55	20.5	-20.13	8.98333	7.41	-11.06	-20.13
C2orf57	42.82	20.87	34.28	50.88	29.41	36.65	32.6567	34.28	38.98	36.65
C2orf61	27.07	30.45	3.89	17.46	21.91	-7.11	20.47	27.07	10.7533	17.46
C2orf62	-17.72	-2.9	66.62	28.2	3.97	34.31	15.3333	-2.9	22.16	28.2
C2orf63	17.7	6.03	13.84	34.91	12.03	25.78	12.5233	13.84	24.24	25.78
C2orf65	43.62	18.18	32.91	0.5	23.47	3.09	31.57	32.91	9.02	3.09
C2orf66	53.26	70.46	59.78	66.33	46.59	43.36	61.1667	59.78	52.0933	46.59
C2orf68	34.15	11.7	24.22	5.11	-11.11	11.99	23.3567	24.22	1.99667	5.11
C2orf69	61.91	57.48	64.06	27.59	53.2	29.18	61.15	61.91	36.6567	29.18
C2orf71	52.4	37.34	49.58	12.09	10.43	17.82	46.44	49.58	13.4467	12.09
C2orf73	15	22.44	29.15	30.69	30	4.17	22.1967	22.44	21.62	30
C2orf76	2.12	6.41	4.28	-31.44	-49.08	-5.79	4.27	4.28	-28.77	-31.44
C2orf77	2.94	32.08	21.22	34.83	13.42	19.81	18.7467	21.22	22.6867	19.81
C2orf78	4.21	-1.36	2.29	-21.57	-24.94	-26.21	1.71333	2.29	-24.24	-24.94
C2orf82	25	20.48	26.96	54.98	24.56	41.17	24.1467	25	40.2367	41.17
C2orf83	31.71	16.92	24.57	13.14	20.37	25.53	24.4	24.57	19.68	20.37
C2orf84	49.51	46.03	40.77	42.15	43.3	42.88	45.4367	46.03	42.7767	42.88
C2orf88	7.56	30.75	41.42	21.27	32.44	39.95	26.5767	30.75	31.22	32.44
C2	-26.76	19.45	23.48	28.02	24.39	13.23	5.39	19.45	21.88	24.39
C3AR1	30.02	44.74	44.97	50.25	35.92	31.73	39.91	44.74	39.3	35.92
C3P1	25.07	28.1	22.83	14.44	25.82	10.91	25.3333	25.07	17.0567	14.44
C3orf14	54.35	60.29	60.87	33.18	53.55	31.76	58.5033	60.29	39.4967	33.18
C3orf15	11.42	17.84	31.3	-20.94	-36.87	-27.93	20.1867	17.84	-28.58	-27.93
C3orf17	55.06	53.58	60.75	38.82	36.74	40.45	56.4633	55.06	38.67	38.82
C3orf18	27.3	40.49	33.22	-13.87	1.86	-0.74	33.67	33.22	-4.25	-0.74
C3orf19	-0.44	28	1.15	-5.72	-4.32	-3.09	9.57	1.15	-4.37667	-4.32
TIMMDC1	-1.46	19.84	-13.94	2.79	-41.72	-1.94	1.48	-1.46	-13.6233	-1.94
C3orf20	-6.85	11.61	11.51	-2.4	-2.93	-15.22	5.42333	11.51	-6.85	-2.93
C3orf22	43.81	34.26	53.95	28.33	21.73	14.02	44.0067	43.81	21.36	21.73
C3orf23	3.68	3.85	17.13	-26.22	-27.8	-29.65	8.22	3.85	-27.89	-27.8
C3orf24	-9.63	-18.76	-4.65	-10.69	-13.46	-19.04	-11.0133	-9.63	-14.3967	-13.46
C3orf26	-6.25	0.96	8.19	-27.73	-34.56	-30.06	0.966667	0.96	-30.7833	-30.06
C3orf27	20.55	19	14.3	40.6	45.79	39.48	17.95	19	41.9567	40.6
C3orf30	33.29	36.76	40.77	12.4	-4.94	-8.83	36.94	36.76	-0.456667	-4.94
C3orf32	18.85	23.84	7.39	5.09	1.88	5.78	16.6933	18.85	4.25	5.09
C3orf33	28.11	34.37	36.74	18.31	18.94	18.98	33.0733	34.37	18.7433	18.94
C3orf35	11.38	15.93	19.52	-5.95	-9.53	-0.28	15.61	15.93	-5.25333	-5.95
C3orf36	-3.82	14.72	13.49	0.43	21.91	10.92	8.13	13.49	11.0867	10.92
C3orf37	20.21	26.75	22.31	-2.34	-18.05	-15.57	23.09	22.31	-11.9867	-15.57
C3orf38	26.46	22.12	19.41	6.37	10.25	15.05	22.6633	22.12	10.5567	10.25
C3orf39	11.61	20.06	10.34	4.39	23.49	-4.37	14.0033	11.61	7.83667	4.39
C3orf43	7.26	16.53	16.14	22.92	23.68	24.51	13.31	16.14	23.7033	23.68
C3orf45	9.29	19.43	21.45	34.42	30.12	24.69	16.7233	19.43	29.7433	30.12
C3orf52	24.63	23.99	27.81	29.7	31.16	31.14	25.4767	24.63	30.6667	31.14
SPTSSB	21.01	36.9	41.31	31.61	42.85	31	33.0733	36.9	35.1533	31.61
C3orf58	12.98	21.25	28.72	11.49	14.56	16.1	20.9833	21.25	14.05	14.56
C3orf62	26.14	21.73	30.96	17.61	22.18	10.95	26.2767	26.14	16.9133	17.61
C3orf64	19.86	22.7	29.28	9.15	15.9	14.47	23.9467	22.7	13.1733	14.47
C3orf65	25.8	36.72	70.42	43.04	33.93	41.65	44.3133	36.72	39.54	41.65
C3orf67	1.07	4.82	5.88	-1.12	-38.66	3.07	3.92333	4.82	-12.2367	-1.12
C3orf70	33.75	48.59	69.42	67.52	57.83	66.83	50.5867	48.59	64.06	66.83
C3orf75	64.9	63.68	62.7	37.54	61.02	58.59	63.76	63.68	52.3833	58.59
C3	16.95	-5.71	7.69	16.12	25.1	36.39	6.31	7.69	25.87	25.1
C4A	28.58	32.21	19.53	27.3	30.12	17.01	26.7733	28.58	24.81	27.3
C4BPA	-12	29.76	11.02	20.6	44.62	36.66	9.59333	11.02	33.96	36.66
C4BPB	5.71	-194.91	70.03	22.15	32.3	27.23	-39.7233	5.71	27.2267	27.23
NOA1	23.86	43.4	48.36	52.17	71.63	54.83	38.54	43.4	59.5433	54.83
C4orf17	38.71	32.02	40.72	18.14	28.6	16.5	37.15	38.71	21.08	18.14
C4orf19	23.06	26.27	39.55	18.66	16.23	12.55	29.6267	26.27	15.8133	16.23
C4orf21	-6.35	3.03	16.15	-33.8	73.62	11.74	4.27667	3.03	17.1867	11.74
C4orf22	30.63	46.31	38.82	25.23	14.89	28.26	38.5867	38.82	22.7933	25.23
C4orf26	24.31	-7.46	1.48	11.7	12.64	25.95	6.11	1.48	16.7633	12.64
C4orf27	33.01	21.49	23.44	14.22	-1.52	7.76	25.98	23.44	6.82	7.76
C4orf29	16.43	18.33	18.42	3.99	11.49	14.51	17.7267	18.33	9.99667	11.49
C4orf32	3.94	17.11	18.36	-8.42	13.44	3.98	13.1367	17.11	3	3.98
C4orf33	38.1	36.63	46.47	13.92	40.67	35.22	40.4	38.1	29.9367	35.22
C4orf36	22.67	36.97	26.39	-12.24	-33.26	-18.97	28.6767	26.39	-21.49	-18.97
C4orf37	11.94	30.4	32.86	15.61	6.37	12.43	25.0667	30.4	11.47	12.43
C4orf3	70.76	72.55	71.76	52.02	54.48	50.9	71.69	71.76	52.4667	52.02
C4orf40	24.3	7.54	12.58	25.14	34.7	20.3	14.8067	12.58	26.7133	25.14
MSANTD1	-20.29	-43.54	1.6	-4.34	-8.41	4.8	-20.7433	-20.29	-2.65	-4.34
C4orf45	25.06	10.74	21.13	6.17	18.49	-0.29	18.9767	21.13	8.12333	6.17
C4orf46	2.52	7.34	-7.42	23.18	2.08	6.12	0.813333	2.52	10.46	6.12
C4orf49	17.06	-16.83	3.12	-34.46	-38.4	-22.98	1.11667	3.12	-31.9467	-34.46
C4orf50	18.5	45.27	11.12	4.62	42.49	-15.03	24.9633	18.5	10.6933	4.62
C4orf51	12.1	11.62	16.56	21.19	3.56	7.35	13.4267	12.1	10.7	7.35
C4orf6	23.48	19.22	37.46	32.68	34.03	32.69	26.72	23.48	33.1333	32.69
C5AR1	53.17	36.04	48.22	68.41	58.67	41.9	45.81	48.22	56.3267	58.67
C5orf15	72.29	81.85	81.93	71.85	64.3	59.06	78.69	81.85	65.07	64.3
C5orf20	15.2	14.85	22.58	12.21	7.98	7.55	17.5433	15.2	9.24667	7.98
C5orf22	39.57	8.13	33.09	-10.49	-1.76	25.29	26.93	33.09	4.34667	-1.76
C5orf24	28.65	43.13	43.44	25.34	25.97	26.31	38.4067	43.13	25.8733	25.97
C5orf25	12.38	26.4	27.34	8.56	12.92	13.62	22.04	26.4	11.7	12.92
C5orf28	16.34	19.49	21.06	1.95	-3.19	-6.24	18.9633	19.49	-2.49333	-3.19
C5orf30	19.1	14.49	24.67	7.92	3.63	9.52	19.42	19.1	7.02333	7.92
CYSTM1	41.2	24.79	36.5	17.11	51.27	34.32	34.1633	36.5	34.2333	34.32
C5orf34	12.62	5.88	7.12	-9.67	-19.09	-24.68	8.54	7.12	-17.8133	-19.09
C5orf38	21.18	29.7	31.8	12.89	10.36	19.19	27.56	29.7	14.1467	12.89
ANXA2R	20.28	14.3	5.46	-5.72	-11.97	-8.87	13.3467	14.3	-8.85333	-8.87
C5orf42	14.27	37.37	26.56	17.34	-2.99	14.53	26.0667	26.56	9.62667	14.53
C5orf43	-7.23	-1.82	0.59	10.61	24.28	11.49	-2.82	-1.82	15.46	11.49
C5orf44	34.16	47.37	41.93	6.84	39.03	12.96	41.1533	41.93	19.61	12.96
C5orf45	72.14	62.11	59.73	35.06	43.73	17.75	64.66	62.11	32.18	35.06
C5orf46	28.6	30.08	8.93	28.27	22.08	19.12	22.5367	28.6	23.1567	22.08
C5orf48	41.85	36.45	26.31	-10.6	-1	8.83	34.87	36.45	-0.923333	-1
C5orf4	5.54	27.12	21.42	11.97	13.99	3.76	18.0267	21.42	9.90667	11.97
C5orf51	42.54	39.05	52.91	45.72	49.68	36.07	44.8333	42.54	43.8233	45.72
C5orf54	2.68	56.99	32.09	39.23	60.3	36.43	30.5867	32.09	45.32	39.23
[truncated: 14,812 more rows]
