# Supplementary material for: Harnessing synthetic lethality to predict the response to cancer treatment
Source: Nat Commun. 2018 Jun 29;9:2546. doi: 10.1038/s41467-018-04647-1 (PMC6026173; doi:10.1038/s41467-018-04647-1)
Supplement: Supplementary file 10 — Supplementary Data 7 [file 41467_2018_4647_MOESM10_ESM.xlsx]

## Sheet: Sheet1
Supplementary Data 7. Drug response screen in liv7k cell line (Shanks drug response in oral cancer data)
Drugs	% Growth inhibition under normoxia	% Growth inhibition under hypoxia
TAMOXIFEN	0.1	0.1
HEXACHLOROPHENE	0.1	0.2
TRICLOSAN	0.1	0.4
DIPHENYLCYCLOPROPENONE	0.1	0.3
DIGOXIN	0.3	3.5
MITOXANTRONE	0.6	4.9
HONOKIOL	1	2.8
HOMOHARRINGTONINE	1.3	3.2
DACTINOMYCIN	3	6.4
ZAFIRLUKAST	3.2	5.3
ETOPOSIDE	9.7	24.9
MEBENDAZOLE	7	15.4
CYTARABINE	7.3	16.5
BENZBROMARONE	7.4	15
TRIPTOLIDE	8.2	21.5
DOCETAXEL	8.2	22.1
FLUBENDAZOLE	8.4	16.4
5-AZACYTIDINE	8.8	20.4
PODOFILOX	9.6	26
NISOLDIPINE	10.7	14.9
MECLOMEN	11	27.1
ORLISTAT	11.7	50.5
PERPHENAZINE	15	38
ISOQUERCITRIN	21.2	26.4
ACITRETIN	21.8	50.3
IDEBENONE	22.1	32.3
DUREMESIN	22.3	64
CALCITRIOL	22.8	45.3
BRUCINE	23.2	74.8
RESVERATROL	23.7	32.3
PTEROSTILBENE	24.3	24
METHOTREXATE	79.1	122
FLUDARABINE	29.5	42
6-AZAURIDINE	29.6	56.7
ALBENDAZOLE	30.2	106.5
SDM25N	33.8	47.9
FLOXURIDINE	72	105.4
CHLORAMBUCIL	37.4	70.2
NIFEDIPINE	38	51.8
DIPHENOXYLATE	39	58.5
CALCIPOTRIOL	43.5	68.3
REPAGLINIDE	45	53.1
CLOFAZIMINE	46.4	64.5
SERTRALINE	48.3	46.6
TELMISARTAN	48.7	52.8
ETHYLESTRENOL	49.2	34.5
OXYMETHOLONE	50.4	71.5
PHYLLOQUINONE	51.6	65.1
MEVASTATIN	51.6	90.2
FLUVASTATIN	55.5	92.3
LOVASTATIN	57.2	101.4
EBSELEN	57.8	82.1
SIMVASTATIN	60	94.5
RIMCAZOLE	60.1	52.9
CLOTRIMAZOLE	64.4	89.6
ETHACRYNIC ACID	66.3	69.4
TREMULACIN	66.7	80
CPD000466286	67	68.5
CARMOFUR	69.6	121.6
SALMETEROL	74	112.5
RALTITREXED	74.4	128.5
PRAZOSIN	75.5	86.6
TRICLABENDAZOLE	75.7	117.1
3-DEOXYDENOSINE	76.3	109.5
LORATADINE	79.4	91.1
RILUZOLE	80.1	104.6
LANSOPRAZOLE	80.9	103.9
CAPSAICIN	81.6	104.8
AZATHIOPRINE	81.9	97.1
ITRACONAZOLE	82.4	93.8
THALIDOMIDE	113	120.5
MERCAPTOPURINE	85.6	113
RIBAVIRIN	84.3	115.2
NOBILETIN	85	126
DESLORATADINE	85	103.2
HALOPERIDOL	85.1	115.4
METHOXSALEN	100.3	134.6
ISOTRETINOIN	85.3	120.6
CELECOXIB	103.4	120.6
CARVEDILOL	86.4	96
INDIRUBIN	86.9	108.6
RYTHMOL	87.1	103.9
PYRIMETHAMINE	88	132
BUSULFAN	108.2	116.7
LETROZOLE	109.8	134.2
AM-251	88.5	113.2
NEFAZODONE	88.6	131
BESTATIN	88.7	95.6
TRILEPTAL	89.5	106.7
VALDECOXIB	89.5	107.9
L-THYROXINE	89.6	118.1
EXEMESTANE	95	101.1
ENROFLOXACIN	90.1	108.1
FLUNISOLIDE	90.2	118.3
TAXIFOLIN-(+)	90.5	110.1
STIRIPENTOL	90.6	118.7
THIOTHIXENE	90.7	99.8
RAMIPRIL	91	117.8
ALTRETAMINE	102.6	138.6
DOFETILIDE	91.8	115.2
DROPERIDOL	91.9	112.5
LATANOPROST	91.9	129.1
AMLEXANOX	92	118.1
BIFEMELANE	92	94.2
PAMELOR	92.3	116.6
MODAFINIL	92.5	91.7
IRBESARTAN	92.6	108
LOFEPRAMINE	92.7	117
CYPROHEPTADINE	92.7	93.8
FLUTAMIDE	92.9	113.8
DESOXIMETASONE	92.9	109.5
DEHYDROEPIANDROSTERONE	93	115.4
MEGESTROL ACETATE	109.2	121.9
RABEPRAZOLE	93.5	122
DOXAZOSIN	93.6	102.5
ALLOPURINOL	101.9	123.4
PROGESTERONE	93.6	117.8
MEFENAMIC ACID	93.7	121.1
OMEPRAZOLE	93.7	115.7
DULOXETINE HCL	93.8	95.7
NAFADOTRIDE	93.9	95.3
FLUTICASONE PROPIONATE	94.1	114.5
L-694,247	94.1	128.4
LORAZEPAM	94.4	119.4
LOMIFYLLINE	94.5	117.1
DIFLUNISAL	94.6	108.4
BUMETANIDE	94.6	128.1
PIDOTIMOD	94.6	117.8
FTORAFUR	94.8	103.4
TADALAFIL	94.8	123
TOLAZAMIDE	94.9	112.3
NITRENDIPINE	94.9	114.5
MIFEPRISTONE	94.9	113.4
PENTOXIFYLLINE	95	116.3
MEDRYSONE	95.1	106.3
THEOPHYLLINE	95.2	118.9
CARISOPRODOL	95.2	102.3
NIMODIPINE	95.3	126.9
GLYBURIDE	95.4	104
MIRTAZAPINE	95.5	103.4
2-CHLOROADENOSINE	95.5	93.9
ZALEPLON	95.5	121.3
INDATRALINE	95.5	88.9
GLYCOPYRROLATE	95.6	104.7
GANCICLOVIR	95.6	107.8
LACIDIPINE	95.7	108.4
LEVOCETIRIZINE	95.7	113.2
ONDANSETRON	95.9	124.7
TACROLIMUS	96	110.7
PICEID	96.1	91.4
OXAPROZIN	96.1	124.6
FLUOCINOLONE ACETONIDE	96.2	132.1
TAXIFOLIN-(+/-)	96.2	116.7
ARGATROBAN	96.2	130.6
NORNICOTINE	96.3	112.2
STANOZOLOL	96.3	117.4
MESTRANOL	96.4	110.6
BUDESONIDE	96.4	129.7
BRIMONIDINE	96.4	106.7
NIZATIDINE	96.4	118.4
METHYLPREDNISOLONE	96.4	109.8
PIROXICAM	96.5	110.8
NALTRINDOLE	96.5	117.5
CPD000469631	96.6	129.4
ARTANE	96.9	99.1
ZONISAMIDE	96.9	127.8
5-FLUORO-2-PYRIMIDONE	97	123.5
RISPERIDONE	97	129.9
6-AMINOINDAZOLE	97	118.3
DEXAMETHASONE	97.2	116.3
CPD000466291	97.2	98.4
RUTIN	97.3	105.1
ANASTROZOLE	97.3	118.8
ZERANOL	97.3	135.8
SIBUTRAMINE HCL	97.4	112.5
ARIPIPRAZOLE	97.4	125.2
NIALAMIDE	97.5	103.7
METHYLANDROSTENEDIOL	97.5	128
CANTIL	97.7	99.7
DANAZOL	97.8	125.8
BECLOMETHASONE	97.9	114.3
TOPIRAMATE	98	129.9
ROFECOXIB	98	123.7
CITALOPRAM	98.1	99.4
DICHLOROACETIC ACID	98.2	101.4
ETOMIDATE	98.2	103.5
ZIDOVUDINE	98.3	130.1
MEMANTINE HCL	98.4	123.2
MALTOL	98.6	123
HYPEROSIDE	98.6	137.7
OLANZAPINE	98.7	125
FUROSEMIDE	98.7	118.5
MOCLOBEMIDE	98.8	108.5
PHYSOSTIGMINE	99.1	107.3
MEDROXYPROGESTERONE	99.2	102.9
HYDROCHLOROTHIAZIDE	99.2	98.7
PAROXETINE	99.3	93
LAMIVUDINE	99.3	107.5
TRYPTOLINE	99.3	104.1
CONJUGATED ESTROGENS	99.5	123.1
TERAZOSIN	99.6	117.7
METYRAPONE	99.7	114
NORPRAMIN	99.7	115.1
MESTANOLONE	99.7	122.9
ZOLMITRIPTAN	99.8	116.7
MILNACIPRAN	99.8	127.1
LAMOTRIGINE	99.9	123.7
LEVOFLOXACIN	99.9	130.7
ZILEUTON	99.9	126.6
3,5,3-TRIIODOTHYRONINE	99.9	106.9
ETODOLAC	100	98.4
LINEZOLID	100	117.8
DONEPEZIL	100.1	116.4
BICALUTAMIDE	100.4	110.5
TORASEMIDE	100.4	120.1
IBUPROFEN	100.5	122.9
ALLEGRA	100.5	127.6
DIAZOXIDE	100.6	97.5
ROLIPRAM	100.6	119.3
HOMOVERATRYLAMINE	100.7	99
NALBUPHINE	100.7	117.3
SECOISOLARICIRESINOL	100.8	126.7
AMINOGLUTETHIMIDE	100.8	130.4
NITRAZEPAM	100.8	140.3
BALSALAZIDE	100.9	130.5
HUPERZINE A	100.9	123.8
DIPYRIDAMOLE	100.9	105.4
MINOXIDIL	101	98
TIBOLONE	101.1	115.4
AMPIROXICAM	101.1	115.7
IPRIFLAVONE	101.2	138.2
TOMELUKASTUM	101.2	105.4
MEPIRIZOLE	101.3	105
MILRINONE	101.4	108.3
VALSARTAN	101.4	123.7
PHENPROBAMATE	101.4	126.7
FLUOROMETHOLONE	101.5	115.3
BENTYL	101.6	103.5
ALFUZOSIN	101.6	124.8
METHYLDOPA	101.7	119.6
FLURBIPROFEN	101.7	106
CAPTOPRIL	101.7	142.6
CCPA	101.8	119
PEMOLINE	101.8	124.8
CLOBETASOL PROPIONATE	101.8	102.7
GUANIDINE	101.9	121.4
NABUMETONE	101.9	142.3
PROXYMETACAINE	101.9	116.4
ISRADIPINE	102	113.7
NOVOCAIN	102	127.2
PRO-BANTHINE	102	135.4
AMOXAPINE	102.1	139.4
EZETIMIBE	102.2	124.5
DUVADILAN	102.4	120.9
MESORIDAZINE	102.4	119.2
ATROPINE	102.4	128.9
DOXEPIN	102.5	117
WESTCORT	102.5	121.3
MELOXICAM	102.5	124.4
TRAMADOL	102.5	96.8
ICARIIN	102.6	132.2
TOCAINIDE	102.6	128.6
PHENELZINE SULFATE SALT	102.6	128.8
DIAZEPAM	102.6	112.2
PIRENPERONE	102.7	110.4
ACETAZOLAMIDE	102.7	130.1
SYNEPHRINE	102.8	119.7
TELITHROMYCIN	102.9	118.2
PHENOTHIAZINE	102.9	116
CARBAMAZEPINE	102.9	104.1
TRIMETHOPRIM	103	129.2
CHLORTHALIDONE	103.1	120.4
(-)-COTININE	103.1	112.1
MOBAN	103.1	126.5
SPIRONOLACTONE	103.2	129.9
VALPROIC ACID	103.2	128.9
NANDROLONE	103.3	111.1
SULFINPYRAZONE	103.3	144.8
FELBAMATE	103.4	109
ALPRAZOLAM	103.4	107.2
PRISCOLINE	103.5	115.5
CHLORPHENIRAMINE	103.5	113.5
DILANTIN	103.6	131
URSODEOXYCHOLIC ACID	103.6	105.1
NIMETAZEPAM	103.6	113.5
GEMFIBROZIL	103.7	132.9
PROPYLTHIOURACIL	103.8	125.6
ORMETOPRIM	103.8	128.4
PRIMIDONE	103.8	124.3
CHLORZOXAZONE	104	134.2
CARDENE	104	131.4
METHYLTESTOSTERONE	104.1	111.3
ATENOLOL	104.1	137.9
CEFDINIR	104.1	131.8
TESTOSTERONE	104.1	140.2
FINASTERIDE	104.2	133.5
TETRACYCLINE	104.2	134.8
LEVONORGESTREL	104.2	120.1
CHLOROTHIAZIDE	104.2	129.3
METHIMAZOLE	104.3	132.7
KETOPROFEN	104.6	134.6
CIMETIDINE	104.7	126.3
CLOZAPINE	104.7	126.9
PREDNISOLONE	104.8	126.4
ACARBOSE	104.8	122.3
GLIMEPIRIDE	104.8	113
BETAMETHASONE	104.9	134.7
2-(2-AMINOETHYL)PYRIDINE	105	112.4
LEVETIRACETAM	105	133.8
1-BENZYLIMIDAZOLE	105.1	116
TROPICAMIDE	105.1	133.4
DEPRENALIN	105.1	120.7
FAMOTIDINE	105.2	120.9
ALTANSERIN	105.2	122.6
DEPO-MEDROL	105.2	130.2
HMBA	105.3	121.7
PREDNISONE	105.4	129.1
AMCINONIDE5	105.4	107.9
SULFASALAZINE	105.4	124.4
MIGLITOL	105.5	131
FAMCICLOVIR	105.5	125.2
CHLORPROPAMIDE	105.6	109
3-PYRIDINEMETHANOL	105.6	122.5
AMISULPRIDE	105.7	129
N-ETHYL-O-CROTONOTOLUIDIDE	105.7	127.9
PRONESTYL	105.7	123.5
TINIDAZOLE	105.7	120.1
NADOLOL	105.8	124
PRAZIQUANTEL	105.8	134.6
7-NITROINDAZOLE	105.9	109.8
CORTISONE ACETATE	106	123.4
CORTELL	106	127.2
GLIPIZIDE	106	135.8
CETIRIZINE	106	124.6
HYDROCORTISONE	106.1	120.7
PROBENECID	106.2	128.7
CORTICOSTERONE	106.3	123.3
CORTISONE	106.3	103.8
FLUMAZENIL	106.4	134.1
TYZINE	106.5	127.6
TROXIPIDE	106.6	108.5
ORNIDAZOLE	106.7	110.1
SECNIDAZOLE	106.8	117.5
INDOMETHACIN	106.9	119.1
NATEGLINIDE	106.9	128.6
SULINDAC	106.9	127.5
MICROPENIN	107	114.7
KEMADRIN	107.1	132.2
ZACOPRIDE	107.1	116.7
ACTARIT	107.2	125.4
OTENZEPAD	107.4	122
L-NMMA	107.5	118.1
11-DEOXYCORTISOL	107.5	126
19-NORETHINDRONE	107.5	127.7
PRO-AMATINE	107.6	128.1
PINDOLOL	107.7	129
LIDOCAINE	107.8	119.2
OFLOXACIN	108	129.8
MESNA	108.2	125.3
METHOCARBAMOL	108.2	131.3
FLUVOXAMINE	108.2	115.8
PENCICLOVIR	108.4	109.8
PROPOFOL	108.4	115.7
ESZOPICLONE	108.5	112.2
PANCURONIUM	108.7	122.8
HYDROFLUMETHIAZIDE	108.9	125.9
3-HYDROXY-N-METHYLMORPHINAN	109	127.1
METHAZOLAMIDE	109	130.9
BENDROFLUAZIDE	109.3	120.1
CHLORDIAZEPOXIDE	109.4	117.1
NITROFURANTOIN	109.8	117.9
PICROTOXININ	109.9	126.7
TRIAMTERENE	110.1	132.9
INDAPAMIDE	110.2	126.7
DL-PENICILLAMINE	110.4	133
ZARDAVERINE	110.9	105.8
AMINOLEVULINIC ACID	110.9	126.1
CISAPRIDE	110.9	120.1
METRONIDAZOLE	111.6	125.9
CARBIDOPA	112.1	108.6
CPD000466279	112.6	99
TOLBUTAMIDE	113.7	120.3
MEXITIL	114.6	126.6
IPIDACRINE	114.6	128.1
DEFERIPRONE	114.7	125.4
NORFLOXACIN	115	121.6
FELODIPINE	118.6	131.8
TEGASEROD MALEATE	0	0.3
FLECAINIDE ACETATE	0.1	0.1
IDARUBICIN HCL	1.1	2.4
DOXORUBICIN HCL	1.3	3.5
TOPOTECAN HCL	6.2	14.3
VINDESINE SULFATE	7.8	18.2
VINCRISTINE SULFATE	9.6	20.5
ETHYNYLESTRADIOL	12.9	37.3
FLUPHENAZINE DIHYDROCHLORIDE	13.1	24.4
TERBINAFINE HCL	18.1	54.8
MEFLOQUINE HCL	22.9	49.7
THIORIDAZINE HCL	24.5	41.9
PROCHLORPERAZINE MALEATE	55.5	48.5
ESTRADIOL VALERATE	62.8	18
ATRACURIUM BESYLATE	71.1	91.7
IMATINIB MESYLATE	73.1	107.2
RETINOIC ACID	85.4	92.9
PREDNISOLONE ACETATE	87.2	105.8
TRIAMCINOLONE ACETONIDE	91.1	96.1
LOTEPREDNOL ETABONATE	92.3	119.7
OXYPHENONIUM BROMIDE	93.4	113.3
QUETIAPINE HEMIFUMARATE	94.6	112.9
BUPROPION HCL	95.6	132.5
MIDAZOLAM HCL	96	87.5
ALOSETRON HCL	96.6	87.6
ESCITALOPRAM OXALATE	97	122.9
PERGOLIDE MESYLATE	97.4	117
KETOROLAC TROMETHAMINE	97.8	113.4
MOXIFLOXACIN HCL	97.9	126.6
AMIODARONE HCL	98.9	126.3
GOSERELIN ACETATE	98.9	120.7
TETRAETHYLTHIURAM DISULFIDE	99.2	110.6
MEPIVACAINE HCL	99.5	119.7
FENOLDOPAM MESYLATE	99.6	108.6
BETA-ESTRADIOL	99.8	122.9
KETOTIFEN FUMARATE	100	107.8
TERBUTALINE SULFATE	100	131.5
OLMESARTAN MEDOXOMIL	100.2	128
SUMATRIPTAN SUCCINATE	100.3	107.6
LABETALOL HCL	100.4	128.2
RIZATRIPTAN BENZOATE	100.5	104.5
TRAZODONE HCL	101	120.3
CLARITHROMYCIN	101.1	128.5
METAPROTERENOL	101.2	130.9
GRANISETRON HCL	101.3	116.5
ANAGRELIDE HCL	101.8	111.4
ENALAPRILAT	101.9	118.4
DEXCHLORPHENIRAMINE MALEATE	102	114.6
BISOPROLOL FUMARATE	102.1	126.7
SCOPOLAMINE HYDROBROMIDE	102.2	126.3
5-METHOXYTRYPTAMINE	102.2	116.7
DOXEPIN HCL	102.2	102.2
TICLOPIDINE HCL	102.2	108
TOLTERODINE TARTRATE	102.8	122.2
LOSARTAN POTASSIUM	103.1	127.5
IRSOGLADINE MALEATE	103.4	121.4
FLUCONAZOLE	103.4	135.6
PIOGLITAZONE HCL	103.7	126.3
BETAXOLOL HCL	103.8	123.1
ZOLPIDEM TARTRATE	103.9	130.9
NALOXONE HCL	104.4	136.2
TIZANIDINE HCL	104.5	103.4
BENAZEPRIL HCL	104.7	136
CLOPIDOGREL	106	122.7
SALBUTAMOL SULFATE	106.3	102
ENALAPRIL MALEATE	106.6	140.6
PILOCARPINE HCL	106.8	117.6
LEVOSULPIRIDE	106.9	115.5
ACEBUTOLOL HCL	107.5	119.3
DIPHENHYDRAMINE HCL	108	123.2
FOLIC ACID	109.4	116.7
NICOTINIC ACID	109.6	119.4
SOTALOL HCL	110.2	123.1
GALANTHAMINE	110.5	130.4
RANITIDINE HCL	110.5	110
CARBINOXAMINE MALEATE	113.1	135.1
