# Supplementary material for: Harnessing synthetic lethality to predict the response to cancer treatment
Source: Nat Commun. 2018 Jun 29;9:2546. doi: 10.1038/s41467-018-04647-1 (PMC6026173; doi:10.1038/s41467-018-04647-1)
Supplement: Supplementary file 11 — Supplementary Data 8 [file 41467_2018_4647_MOESM11_ESM.xlsx]

## Sheet: Sheet1
Supplementary Data 8. Drug response screen in 7 breast cancer cell lines (Shanks drug response in breast cancer data)
Drugs	BT20	BT20	BT20	BT549	BT549	BT549	MCF7	MCF7	MCF7	MDA-MB-231	MDA-MB-231	MDA-MB-231	MDA-MB-468	MDA-MB-468	MDA-MB-468	SKBR3	SKBR3	SKBR3	T47D	T47D	T47D
1-BENZYLIMIDAZOLE	93.7084	103.115	89.8305	89.3695	84.1355	84.9617	91.9378	104.702	88.968	80.2592	68.7629	57.7551	96.0435	83.8425	92.3945	105.871	106.461	108.929	92.1326	81.0078	79.8058
6-(4-DIFLUOROMETHOXY-3-METHOXY-PHENYL)-2H-PYRIDAZIN-3-ONE	100.52	99.6923	96.6077	111.91	106.857	97.1888	101.83	102.999	99.0991	97.4504	100.806	94.2656	100.278	101.856	95.4172	96.0539	101.996	97.7273	98.3685	98.2	99.4042
ALLOPURINOL	91.3269	78.7414	81.4534	82.4396	76.8083	75.925	93.2469	95.5701	92.4249	84.7321	85.5701	85.6578	78.1348	84.3373	83.5316	86.3296	76.4535	81.7674	67.1186	66.2083	68.1685
ALOSETRON	86.0429	76.1555	80.6938	90.4422	78.8087	79.7526	73.5317	80.9208	77.5943	96.5684	99.3049	93.6445	99.4737	96.7627	99.4656	76.4618	74.5763	74.8783	99.8592	96.2893	93.8318
ALPRAZOLAM	103.988	105.209	105.43	110.509	111.203	102.199	100.763	96.3714	103.145	86.7086	82.6216	77.3585	98.9474	107.93	97.3872	98.2509	99.3021	94.742	89.817	90.8408	91.028
AMINOLEVULINIC-ACID	95.7919	89.8773	84.4378	94.8737	93.7047	93.1317	100.326	90.7544	92.9344	104.652	95.8867	92.5636	99.6959	99.6456	93.1098	100.413	103.55	98.7529	96.1293	94.3249	81.4388
ANAGRELIDE	87.1595	82.5421	93.4041	76.2855	70.4186	73.6059	82.978	84.5835	77.9525	70.4956	73.4674	77.9849	74.7016	81.2222	87.4118	85.6867	90.7308	92.3	74.3638	77.907	77.4408
ANASTROZOLE	90.5996	94.3925	98.3051	89.0934	92.4688	90.7699	88.331	100.555	97.4377	94.2173	96.701	81.1224	99.9698	96.181	99.1087	105.773	100.386	105.059	90.4503	89.9225	79.8058
ARGATROBAN	93.6672	90.8956	92.8302	102.261	92.0605	88.6842	95.5523	96.7742	94.5221	92.9417	95.5166	83.9398	92.7016	95.2467	98.4014	100.2	101.299	108.546	85.983	82.9029	94.6723
ATRACURIUM	83.2168	83.6391	70.3297	76.8164	70.8007	74.2567	100.162	121.295	106.412	71.8367	54.7141	62.9535	62.481	57.6477	65.7559	93.5468	89.296	83.8615	81.7873	88.9872	81.9029
AZACITIDINE	79.5349	84.697	78.481	106.841	108.467	109.709	73.1437	74.2004	72.3704	71.2813	74.7022	73.9023	30.1446	31.0734	27.8013	83.4142	86.6633	85.6738	60.0097	64.0974	60.8564
AZATHIOPRINE	93.7984	91.5152	93.2489	92.9399	121.778	95.4503	99.5198	87.7754	98.7407	94.3544	92.9014	93.2412	91.8487	91.3371	89.1581	90.5917	97.8359	88.4161	92.4867	101.521	101.662
AZELASTINE	98.4663	96.8452	90.3469	79.4104	83.8488	76.2254	113.577	112.837	118.789	90.0918	84.0119	91.9563	86.2573	92.3077	92.399	88.1559	90.1296	84.7128	85.8752	84.6407	84.9533
BECLOMETHASONE	94.1085	90.303	83.1224	90.7978	102.963	97.3265	87.8463	83.8664	85.9259	92.8817	92.7108	98.2733	84.4048	88.5122	89.3398	76.1397	80.7247	84.8227	93.0683	100.304	97.1285
BESTATIN	103.479	88.9408	100.77	81.8684	84.2246	84.7816	110.325	93.7431	83.1317	90.1296	92.8866	89.2857	84.8686	80.0235	78.0154	96.2818	100.482	93.254	92.0336	88.0814	87.3786
BICALUTAMIDE	104.271	91.1917	98.2642	92.9035	95.3214	108.158	90.3632	102.111	101.171	97.6788	97.5634	97.2344	92.4662	94.8255	98.8159	95.9041	100.999	101.149	96.1935	88.9581	95.7096
BIFONAZOLE	90.7393	99.6937	85.0644	88.5638	92.1395	87.5	108.782	110.139	96.3071	92.6355	84.9617	88.665	97.1179	92.9101	96.5882	96.325	100.147	103.5	91.8944	97.3837	94.218
BUDESONIDE	106.046	100.151	88.3263	85.0273	95.9078	94.4184	83.4134	78.8913	85.9259	100.147	95.2835	93.4386	76.5303	90.9605	89.4004	75.7517	75.4907	81.7967	77.9447	79.1075	90.4786
CALCIPOTRIOL	84.3888	86.8986	91.9245	104.141	107.656	99.2105	108.525	94.3847	113.411	89.531	98.7329	88.2096	75.5739	77.9182	81.0539	108.292	109.391	112.544	96.6413	95.1915	101.839
CAPSAICIN	103.941	105.846	99.41	100.945	102.857	101.961	109.526	96.027	102.027	97.1671	95.0605	91.3481	103.795	104.022	96.651	94.514	105.489	93.8735	96.3532	98	89.0765
CARBAMAZEPINE	103.101	98.6364	93.1083	109.727	103.34	92.8236	97.8205	101.208	102.667	101.129	100.715	98.4706	92.6484	95.8569	89.2792	96.0233	91.3941	107.234	90.063	96.0446	94.7103
CARBINOXAMINE	85.5394	77.1472	89.799	85.8474	85.6884	79.2271	93.9739	83.6538	76.2797	90.1679	80.0731	87.2798	83.82	86.71	88.1707	83.781	81.854	78.1524	80.4508	82.5832	75.012
CERIVASTATIN	93.0781	78.1643	75.1698	39.5791	38.327	38.4211	42.3277	47.3118	45.7121	29.0857	30.3119	28.918	43.0253	47.7136	38.7803	63.6364	66.9331	64.5677	37.4384	36.5984	39.8868
CHLORPROPAMIDE	90.1408	90.7137	88.5693	84.8331	83.1826	108.794	108.432	98.6874	99.1959	93.9333	96.7709	89.0208	93.7618	90.2346	97.6832	99.8127	87.1124	99.035	84.6489	99.4106	92.1645
CHLORZOXAZONE	79.318	80.8903	94.7767	71.6226	72.2875	90.6776	95.6887	92.1247	100.466	84.6309	95.1564	97.4283	74.4802	79.4547	87.9775	93.2584	97.093	89.1823	72.7361	70.334	69.8335
CIMETIDINE	92.8095	97.3139	94.3225	93.0265	110.714	100.144	112.095	109.024	112.146	93.6299	100	92.5816	91.6194	95.8782	100.626	102.528	95.9302	98.324	81.8402	90.275	86.7777
CISAPRIDE	83.4201	87.5385	91.8879	77.5397	80.1429	68.3203	82.7792	76.9115	75.6006	80.5477	82.4597	82.3944	78.9263	85.0866	83.3725	95.3802	97.006	94.17	76.3916	75.4	88.1827
CLOBETASOL-PROPIONATE	103.29	100.153	97.9896	123.866	101.721	103.802	115.635	117.308	104.254	111.655	101.371	101.761	94.8297	93.3845	94.1463	86.8802	85.7002	88.6836	102.695	98.0431	98.2254
CONJUGATED-ESTROGENS	86.4802	104.434	102.669	89.8662	84.7232	84.6507	110.3	98.2059	100.637	83.8776	73.6734	61.6249	93.3862	96.6396	106.436	114.216	92.7676	98.0985	86.5469	93.5103	91.6135
CORTISONE-ACETATE	92.2481	93.4848	86.3572	100.109	103.622	105.535	92.2054	90.8316	92.2963	98.2818	94.9023	97.5826	101.138	96.9868	102.726	91.6586	98.9431	100.898	88.0271	89.0467	91.5869
CYTARABINE	84.1636	71.5385	87.3156	82.9302	93	96.291	64.5499	55.3223	59.985	68.933	67.6411	67.8068	60.9071	62.4381	58.2844	58.6141	61.477	60.9684	63.3397	62.5	66.9315
DANTROLENE	94.8837	96.5152	94.9367	90.1421	93.1326	92.167	91.6882	84.0796	90.8889	95.1399	95.8552	82.6838	71.0551	82.4231	81.8292	79.8254	86.0594	80	65.8265	76.7748	84.937
DESLORATADINE	82.0513	86.3914	89.011	81.6922	67.6645	80.7832	89.2133	89.2356	82.4897	76.5306	69.5518	60.603	85.4008	80.9386	89.8604	79.6701	91.7068	81.7162	76.3477	73.4513	75.9196
DESOXIMETASONE	88.379	93.1464	98.3051	99.5858	96.5241	98.6493	87.8359	89.1522	92.5979	103.091	84.5361	76.6327	93.8689	86.604	87.1658	85.4207	93.9248	88.6905	93.5181	87.9845	88.5437
DEXBROMPHENIRAMINE	101.945	100.613	98.4079	90.2482	80.4186	82.1097	91.3625	102.525	100.622	75.0347	87.3563	88.3627	91.2373	82.9427	95.8235	97.3888	100.54	97	79.2648	79.9419	83.6019
DICHLOROACETIC-ACID	110.35	102.757	94.1622	93.3954	101.442	100.186	96.5667	96.5699	90.3108	97.4525	88.2184	97.8338	95.2547	87.5111	93.9412	92.5532	95.6351	96.1	97.2667	95.5426	98.4834
DIGOXIN	43.9174	42.1779	39.315	31.4937	31.1141	28.2714	19.2182	16.4941	15.5011	29.5444	28.1536	27.4951	23.9659	26.58	23.5366	35.2273	37.9684	32.9792	31.5532	35.225	30.6954
DILTIAZEM	96.71	99.5399	90.9903	99.6811	95.3804	98.7608	97.3941	100.74	93.8717	99.2806	91.4077	99.4129	91.6667	84.111	104.939	97.9339	94.0828	90.9931	97.6972	94.4227	91.223
DN-101	97.1206	89.2802	89.765	110.461	109.581	101.441	97.2172	110.592	100.329	84.2057	87.4521	101.259	82.6201	80.6882	79.6471	110.348	109.662	114.3	88.5957	99.9031	98.7678
DOLASETRON	78.9045	80.6854	74.2681	79.5214	82.3529	81.81	84.9364	106.701	80.8541	80.0598	72.0619	73.4694	91.7548	77.262	81.5211	101.957	97.2035	94.7421	78.7729	69.5736	76.9903
DONEPEZIL	98.5214	88.6677	90.5231	76.6844	73.4884	72.2584	87.0979	88.8805	93.5283	73.8305	71.0728	79.3955	75.8661	85.9686	97.4706	94.1006	86.0226	95.3	69.3685	67.1512	69.0995
DOXORUBICIN	48.7482	41.7469	45.5849	29.1023	31.0491	29.0351	23.8695	26.364	22.8938	28.4225	27.6803	30.1795	17.5397	17.148	16.9923	26.6733	30.5694	27.3863	43.3498	41.585	42.1499
ESMOLOL	85.567	88.8231	78.7925	77.6808	74.9055	75.1316	87.8428	84.3489	87.6464	81.1937	88.4016	80.6405	81.754	91.2154	77.8567	87.7123	94.006	92.3538	68.4281	76.4915	71.6643
ESOMEPRAZOLE	82.0324	84.0859	86.1887	85.4712	88.9414	86.0088	83.8399	79.6495	89.9887	79.7726	83.7232	83.5517	77.4573	80.8664	75.5477	85.5145	92.008	81.6592	94.223	90.2048	85.3371
EXEMESTANE	98.0545	95.2527	92.6459	72.7394	82.6512	77.8346	112.324	122.352	133.455	99.3052	101.149	93.199	82.5619	86.0872	89	100.677	103.678	107.9	100.377	107.364	106.54
FAMOTIDINE	92.4907	93.3846	94.9853	94.7708	90.8095	99.3149	102.951	100.225	94.5195	85.0803	92.6411	93.159	91.0213	100.866	94.2421	95.3802	101.597	101.087	97.6008	95.2	101.291
FENOFIBRATE	87.1757	85.188	84.7843	79.0794	81.3743	83.037	90.8813	89.9918	93.4405	92.821	90.2119	83.9763	84.6881	94.7368	85.0971	78.2772	82.655	84.1036	80.0969	76.8173	87.0715
FLOXURIDINE	95.969	95.303	89.3108	103.257	108.655	102.251	85.2604	88.9837	113.037	91.1144	82.6108	84.1638	79.2372	80.1632	82.0715	84.1901	87.9718	87.565	82.4043	78.9047	78.6902
FLUCYTOSINE	93.5583	99.193	89.7436	89.9667	90.5384	90.7009	82.7613	100.273	95.5189	92.0251	99.9007	95.5313	96.0819	95.6935	94.3587	96.5517	103.091	91.1392	92.2572	93.8469	88.8785
FLUNISOLIDE	93.2965	84.3465	87.9121	75.1819	77.4722	75.613	84.1176	83.3583	80.6918	86.2708	75.5198	76.9674	92.1269	81.0104	89.2336	91.1605	90.5463	91.4343	82.3884	72.2382	72.3092
FLUOCINOLONE-ACETONIDE	90.8952	92.4847	85.3313	89.4285	86.4583	82.2516	90.5537	81.1391	86.3014	92.8537	92.1389	93.9335	78.8321	86.9462	74.3293	94.0083	79.3886	78.2448	70.6516	96.0861	70.7914
FLUOROMETHOLONE	98.8252	116.109	92.0147	101.54	106.479	106.83	93.1618	90.03	86.5514	93.0166	101.701	98.1766	98.8249	97.5334	97.3844	89.284	82.1853	96.8127	98.1435	93.9481	95.0098
FLUOROURACIL	87.917	84.2671	82.2104	98.7342	111.166	114.368	55.9329	61.0336	59.6699	78.7664	75.2775	75.0742	77.3157	84.7178	77.6456	72.6592	82.3643	89.9949	82.0339	72.3969	73.4574
FLUTAMIDE	93.8473	97.9279	87.5095	86.9965	90.7776	89.1879	93.3995	92.5349	96.4029	97.8766	95.9637	90.9001	86.0744	88.2055	92.3607	83.8951	92.9264	97.5114	80.2906	88.6051	85.4065
FLUVASTATIN	82.3256	84.8485	79.8875	85.9016	78.222	77.4859	63.7606	71.7129	81.7037	33.9715	35.9219	31.8698	49.3387	53.5468	55.8449	81.7653	84.4489	83.6879	54.7746	63.8945	59.6474
FLUVOXAMINE	98.4387	101.385	91.2979	82.4695	83.8571	88.1172	92.118	85.907	85.3604	82.9084	84.7782	83.8028	85.7143	92.203	91.0106	96.6314	100.599	98.913	78.9827	81	66.9315
FUROSEMIDE	90.2891	97.9279	90.2347	101.22	92.4051	112.542	94.9256	119.852	110.284	100.506	96.4682	92.186	97.1014	100.127	97.5579	93.0712	87.2093	95.4799	88.3293	92.5344	91.0872
GEMFIBROZIL	97.1691	99.2331	91.4371	102.477	103.261	100.021	97.8013	96.9675	86.1572	102.83	95.521	94.4227	97.3844	95.3337	95.4268	114.979	89.2505	93.6721	82.0186	94.1292	86.1391
GLIPIZIDE	81.1018	85.5828	83.8421	82.7079	72.0109	75.3203	98.127	79.2899	84.0663	89.7842	86.0146	85.3229	80.7786	79.0313	78.5366	97.624	85.9961	85.2656	66.928	86.8885	73.3813
GRANISETRON	106.588	93.1464	95.0693	98.8495	88.2799	92.5709	86.6337	103.517	90.2491	91.326	82.6804	77.2449	97.2516	93.0082	98.3957	102.446	100.675	103.671	92.5285	89.2442	87.4757
HUPERZINE-A	78.5548	94.0367	92.4647	90.2008	78.9736	86.4878	92.2952	99.298	95.988	84.6939	88.8202	83.6995	93.9957	85.9791	94.1105	100.437	88.0424	89.9074	89.9466	85.5457	90.9269
IDARUBICIN	33.7423	34.4828	35.8974	15.7394	18.9691	18.6441	22.1968	20.4448	24.5283	18.753	18.3714	23.7339	13.0409	14.7906	12.114	17.1914	19.6411	18.4031	18.489	17.0033	20.2804
ISOTRETINOIN	87.4419	88.1818	82.8411	92.9836	84.572	91.6979	82.7484	100.071	79.8519	105.94	103.764	89.0972	84.4048	88.0728	95.7601	65.3734	69.2501	69.8818	63.015	68.8641	69.2191
KETOCONAZOLE	99.6283	91.2308	93.3628	93.5729	103.143	101.394	110.721	117.766	110.21	90.4627	100.302	93.662	79.6668	91.0891	89.0717	93.5515	86.7265	82.5099	96.0653	102.1	100
LAMOTRIGINE	95.7055	83.3456	90.0452	86.0675	79.0378	80.0733	87.4142	91.8455	94.9686	91.9285	93.6445	88.1827	85.7895	90.8227	93.4679	88.3558	93.7188	92.3077	79.0239	83.6073	78.5047
LETROZOLE	98.3129	86.7205	96.0784	92.3918	89.6678	81.1269	94.3555	92.0016	102.516	88.5452	87.1897	92.2542	95.614	93.1393	98.753	99.0505	103.988	96.2025	82.4965	84.6407	91.4019
LEVETIRACETAM	92.9308	89.2672	97.8113	81.6208	75.3308	75.2632	84.9518	99.9602	89.5353	88.2046	97.3684	95.7787	93.4079	92.0578	95.9739	92.2078	95.6044	87.2564	88.1326	81.4782	87.5059
LOFEXIDINE	87.1947	89.7196	95.0693	83.5711	79.8128	85.7271	89.3211	94.4835	91.3879	80.3589	76.8041	65	92.1776	82.1387	88.057	103.816	96.9142	102.579	94.4087	76.8411	79.0291
LOTEPREDNOL	95.7198	108.423	111.145	91.1348	104.326	99.4424	98.2291	98.8315	90.9689	90.6901	90.8046	88.8665	83.2023	85.3753	95.5882	89.265	91.7116	96	81.1499	86.2403	93.8389
LOVASTATIN	78.0926	80.6991	78.9744	97.5182	97.8859	104.203	92.0588	103.223	92.8345	37.8147	30.6238	34.453	75.0881	63.0015	69.0389	96.9877	97.9572	111.355	73.8585	66.4745	69.5695
MAFENIDE	90.2557	99.3921	94.0659	94.8224	103.023	108.275	97.8676	105.397	108.93	80.7601	83.6484	87.1401	92.4794	92.8975	90.7543	98.8642	98.2423	105.478	96.5379	87.3199	83.1703
MARAVIROC	90.98	94.55	98.38	117.69	105.25	130.8	104.27	109.15	111.53	113.85	127.49	116.39	138.93	151.62	131.92	110.48	109.81	119.09	152.26	137.8	146.04
MECLIZINE	98.9147	94.5455	90.1547	80.7869	89.5108	88.227	91.9099	96.7306	95.6296	99.9509	88.4231	96.4973	91.9102	88.8889	86.4325	88.0698	95.5209	93.5225	95.7828	89.9594	88.8665
MEDRYSONE	93.0375	103.988	98.1385	113.564	104.348	98.4247	113.192	103.476	92.7181	98.8969	99.7258	106.067	98.4793	98.8777	97.9878	82.2314	89.645	81.1085	108.378	102.838	102.158
MESTRANOL	84.8249	94.6401	83.3965	82.0035	84.3256	82.7602	96.4944	86.3174	94.9177	94.9514	81.1303	95.6171	91.5866	87.2145	94.2353	98.5493	101.618	106.1	92.7427	94.8643	93.3649
METHIMAZOLE	96.8992	96.5152	81.9972	76.7213	80.1035	73.6398	92.2793	89.1258	89.2593	85.8125	92.5202	80.3157	84.0357	86.2524	87.5833	92.3375	86.16	83.7825	77.557	73.1237	86.6499
METHOTREXATE	93.9777	89.8462	96.9027	99.7927	100.571	102.15	101.233	92.9535	94.2192	80.4533	91.8347	89.5372	97.5625	101.485	101.821	108.855	106.687	105.731	85.7965	87.3	91.1619
METHYLPREDNISOLONE	86.5238	92.0973	103.004	102.311	97.8859	101.138	94.4853	93.7031	91.6343	94.9169	88.2798	95.1056	91.6569	84.4577	92.8832	77.9259	79.905	83.5657	88.3091	86.8396	93.7378
METYRAPONE	96.8125	88.7183	99.7729	93.1185	99.7288	104.085	105.303	96.0623	94.4562	101.82	96.0646	98.912	97.1014	93.532	97.1196	88.015	86.8217	91.8233	99.1768	83.2024	94.3193
MEVASTATIN	79.021	91.5902	89.9529	114.866	111.856	112.69	92.2952	90.2496	96.288	43.3673	40.7007	42.9228	86.6809	80.0116	87.0067	94.8083	92.6712	105.217	86.644	91.4454	95.0466
MEXILETINE	90.6977	89.3939	90.7173	95.4754	94.6849	75.9381	83.7089	89.339	87.2593	92.1944	84.8976	90.3799	91.2335	88.7006	83.6463	88.3608	89.9849	82.6478	88.8027	90.3651	76.3728
MILRINONE	87.3152	85.758	90.978	71.5426	77.5814	75.8364	90.0614	88.4282	80.585	72.9041	80.364	82.3174	74.4687	83.0021	79.4706	93.0368	89.6518	92.5	72.573	72.2868	78.9573
MITOXANTRONE	30.0775	28.4848	30.3797	9.4863	10.6303	9.803	15.737	15.1386	16.8889	17.1821	16.484	16.9709	6.152	7.7841	7.6923	10.7662	12.6824	12.5768	18.4198	21.7039	24.1814
MOCLOBEMIDE	107.362	88.9215	95.0226	99.0014	100.573	98.7632	103.89	103.238	101.965	96.6651	98.4111	94.8361	96.2573	98.1883	95.6057	94.6527	98.7039	95.3262	92.7264	98.45	89.8131
MODAFINIL	102.504	89.5633	96	102.082	104.584	87.8509	85.3225	95.8184	96.6377	92.468	94.6394	87.5303	92.8782	99.8195	97.3357	95.1049	100.499	95.5522	84.6395	87.0882	92.8807
MONTELUKAST	98.5214	90.6585	98.8628	79.1667	81.5814	86.1524	98.0846	97.0222	102.303	80.2223	84.9617	87.5567	87.1033	89.3503	102.706	109.284	108.975	110	81.3384	80.3295	93.8389
NATEGLINIDE	90.0307	87.7476	79.9397	82.0257	78.3963	83.7838	80.778	84.1982	91.8239	92.0251	80.6356	86.6931	90.1754	85.8331	87.1734	94.2529	96.5105	93.6709	79.8686	80.1315	85.0467
NICOTINAMIDE	92.376	93.9252	82.1263	99.5858	97.7273	95.1373	91.4427	96.779	91.9573	98.1057	98.4536	95	95.7415	87.5441	98.8711	105.284	105.689	100	91.5388	93.9922	86.8932
NICOTINE	102.066	96.4724	92.6284	91.8813	89.5833	87.0405	100.244	96.7456	96.4672	105.612	94.3327	95.499	88.1995	96.6332	84.0854	113.74	107.791	98.1986	75.4532	92.1722	73.6691
NIZATIDINE	88.4969	85.5466	86.5762	78.0314	75.0515	79.6152	85.9649	84.6664	91.2736	91.7351	96.1271	90.864	87.7193	84.0511	90.0831	96.3518	88.9332	92.7945	81.2764	83.1376	83.6449
NORETHINDRONE	95.0268	90.6442	86.3738	88.5946	85.3714	81.4115	101.303	89.0533	82.4802	88.0576	83.4552	90.3131	87.4088	90.6675	91.4024	97.8306	90.1381	83.7875	96.9133	101.468	90.8393
OLMESARTAN	83.2822	76.3023	82.3529	73.4665	73.5853	76.1796	83.6766	97.9321	89.8585	79.5553	78.0536	80.8342	82.0468	78.9427	87.886	93.0535	96.4108	97.371	81.9334	79.9436	77.0093
OMEPRAZOLE	89.5633	84.5794	90.9091	80.3497	79.59	77.5777	95.9689	104.332	94.8043	75.7727	69.6907	59.1837	91.0903	74.9706	80.6892	95.4012	85.8245	92.7579	94.0129	86.8217	87.0874
ONDANSETRON	86.6621	89.3617	93.4799	83.7826	85.2466	79.9475	96.1029	95.5772	88.9516	85.4157	82.4197	64.9712	91.4806	75.6612	87.0438	91.7531	90.3563	93.1275	88.008	78.6744	70.5479
ORCIPRENALINE	98.6047	100.454	101.969	82.7104	72.7187	76.8293	87.6986	91.4001	88.2963	94.5508	98.9042	83.7691	77.084	89.2655	90.6723	93.9864	97.6346	102.6	69.7043	78.8032	80.403
OXCARBAZEPINE	94.3252	91.7095	92.6094	97.6224	102.131	104.306	90.7704	101.21	99.2138	95.8917	95.3327	96.6236	80.7018	80.7841	89.0736	78.6607	72.9811	70.3019	101.736	105.214	103.084
OXYPHENONIUM	91.7839	91.5888	90.1387	99.8159	96.3904	96.308	96.7468	97.5194	100.213	100.997	110.309	103.061	99.4262	98.2961	102.139	98.5323	93.2498	94.3452	94.8046	94.3798	96.7961
PALONOSETRON	92.376	89.2523	101.541	80.4418	69.1176	85.0518	89.8161	97.2233	90.1068	90.1296	62.6804	55	88.4325	81.3749	88.5918	98.2387	94.1176	104.762	80.7521	76.3566	71.6505
PANTOPRAZOLE	82.4742	80.5329	85.283	84.531	77.0794	81.886	82.8762	75.1892	85.2286	77.4041	83.6257	84.7162	77.4573	84.7172	72.5873	93.007	88.8112	89.2554	79.6238	81.211	79.6794
PARECOXIB	106.993	105.963	97.0173	90.392	85.1984	90.3553	97.0803	114.587	97.7128	75.9184	64.5028	60.2964	92.2889	95.9444	95.2034	107.035	108.004	109.898	96.2603	85.5457	81.4125
PHA-665752	79.18	90.93	118.56	112.63	97.29	112.88	126.51	134.96	144.07	122.89	138.2	119.23	111.55	110.63	104.95	97.45	92.59	107.3	97.28	100.01	87.53
PHYSOSTIGMINE	86.537	81.317	87.0356	83.4663	88.3721	85.3625	70.4012	71.2401	74.6618	90.5975	87.1648	93.2997	78.952	84.3667	85.1765	67.9884	71.2114	75.5	85.7681	88.2752	87.3934
PINDOLOL	86.5827	95.9325	96.4421	84.7871	86.0307	100.24	85.9214	91.6325	113.331	91.3043	97.9818	98.6152	80.4663	88.2055	94.1766	104.307	102.229	101.473	71.9613	60.5108	68.6582
PRIMAQUINE	19.5349	17.8788	20.1125	30.6885	34.0546	47.7486	13.4466	11.2296	14.2222	14.6294	15.3406	18.0562	6.8902	6.0891	6.9049	22.7934	22.7479	29.8818	12.603	14.1988	14.8111
PROCHLORPERAZINE	85.2045	102	94.6903	83.3909	83.3333	81.6915	126.634	111.544	100.075	86.78	98.2863	97.3843	83.7396	88.7995	93.302	84.4081	83.6327	87.0553	82.9175	85	89.573
PROPANTHELINE	83.7031	99.3865	90.6925	95.4133	87.9982	94.3079	100.489	88.3876	89.0411	100.719	95.3382	84.638	86.1922	89.8996	91.1585	103.409	101.775	86.9284	86.2322	93.2485	82.7818
PROPARACAINE	78.3474	80.8282	88.7565	85.2097	81.2047	79.6891	102.687	99.4083	96.323	88.8249	85.4662	88.5519	88.8686	89.0136	87.6829	94.5248	93.3925	84.3418	82.6066	81.8004	67.8177
PROPYLTHIOURACIL	89.2119	98.6196	82.6508	114.005	95.3804	91.6614	100.57	102.515	88.5364	95.3477	105.393	89.6282	96.472	98.228	102.805	91.6322	89.9408	96.1663	90.5439	88.9432	88.729
RABEPRAZOLE	70.6294	105.81	106.122	113.814	105.203	109.548	96.026	94.2278	100.263	100.408	105.822	103.832	90.8869	92.2364	116.879	99.5633	92.6712	111.848	96.746	97.2468	104.463
RANITIDINE	89.8443	97.1604	99.1673	98.2739	90.5063	107.4	119.496	106.891	96.4029	98.7867	95.7619	93.0762	95.8412	92.5174	94.6149	89.2322	91.4729	89.5886	86.8765	94.7937	93.3399
REPAGLINIDE	98.677	100.919	104.625	94.5479	94.7907	97.4442	95.4825	98.6807	98.4278	94.3029	92.9119	99.9496	91.2955	92.7915	100.059	104.159	117.803	104.9	93.1197	95.4457	89.0995
RIFAXIMIN	84.8249	87.4426	85.2161	74.1135	78.5116	78.2993	86.0137	92.2729	76.6362	80.2223	88.6015	90.0756	86.4047	84.07	87	92.1663	96.3217	93.2	85.4854	87.4031	78.8626
RILUZOLE	74.2007	74.7692	63.1268	72.9325	79.9524	73.5648	81.9574	75.5622	80.7057	84.4193	84.7782	81.3883	82.9374	82.7351	79.436	89.6054	87.2255	86.3636	81.6699	74.6	80.139
ROFECOXIB	93.0982	90.0954	88.8386	86.3053	68.6369	73.8433	86.1175	81.9352	90.7233	79.1687	76.0675	79.4439	84.3275	83.5165	77.6722	89.3553	91.0269	95.0341	71.985	75.5284	74.486
ROPIVACAINE	92.9682	96.2617	86.5948	74.9655	76.5152	72.8501	80.5516	89.3743	89.8221	78.664	76.1856	70.5102	87.9493	86.7803	86.2745	90.9002	96.6249	100.099	82.1376	71.8023	68.1553
ROSIGLITAZONE	99.8527	95.9289	91.9245	91.1574	95.9357	86.7544	104.448	102.748	97.3933	101.09	92.2027	89.18	85.1677	91.9976	88.5731	98.002	99.6004	100.35	89.6552	92.2529	86.5629
ROXATIDINE-ACETATE	90.1167	85.6049	96.1334	77.2606	82.6977	76.9052	85.5801	87.0712	90.1645	88.5595	82.567	88.5642	90.5386	88.1637	87.1765	88.588	92.5944	100	87.1819	89.6318	84.8341
RUTIN	95.2529	92.343	99.9242	90.6915	108.837	93.7732	97.5063	90.4636	92.5046	93.0987	90.1341	89.068	94.8472	97.1818	100.823	95.2611	98.2835	105.7	94.1565	91.2791	100.19
SALMETEROL	103.496	86.5443	81.0047	73.6138	68.4723	74.4984	93.3496	84.7894	85.3393	48.2653	55.5384	63.4645	61.3837	60.6605	74.6205	78.9908	84.1851	80.0585	72.4624	79.941	76.41
SIMVASTATIN	90.8086	103.344	94.9451	103.851	101.932	100.701	87.9412	100	98.0586	51.0214	47.6371	56.334	91.5981	88.5587	88.382	97.4815	100.808	96.1155	96.1365	88.8569	91.0959
TACROLIMUS	86.5031	81.8782	90.1961	80.3138	73.2646	70.2245	84.9733	84.0421	85.0629	90.8652	95.5313	93.6445	86.1404	89.1595	96.734	90.2549	91.2263	91.6261	81.4641	85.768	89.1589
TEMSIROLIMUS	77.56	90.12	94.1	117.06	95.26	121.45	102.31	139.12	123.08	129.66	131.33	121.72	110.08	114.26	102.81	83	88.32	105.35	81.45	84.38	88.53
TERBINAFINE	93.3852	88.974	94.0106	75.6206	77.6279	78.8104	84.8572	87.7497	89.5795	76.9801	75.7663	80.7053	77.7875	79.383	84.7059	84.5261	94.7523	106.9	74.3638	79.3605	88.5308
TERBUTALINE	99.5349	101.212	91.5612	84.8087	79.9624	82.7861	100.406	101.208	101.704	101.62	100.143	78.737	93.1406	99.1839	99.4549	101.455	107.398	99.8582	73.0974	79.6146	85.1385
TIAGABINE	94.4785	89.5084	93.3635	85.6396	81.7869	87.7233	104.653	105.814	93.8679	83.8086	97.9146	87.289	87.9532	96.2281	99.1093	97.4513	97.6072	94.742	92.0695	90.3711	86.0748
TICLOPIDINE	95.2529	100.153	95.9818	102.083	107.954	108.69	100.181	94.5345	99.5247	95.7851	92.8161	98.4383	98.1077	98.4278	92.0588	93.617	87.69	99.6	94.5335	90.7946	94.1232
TOCAINIDE	93.4049	74.9817	87.4811	81.2649	80.0916	82.0431	81.4645	89.7386	88.2862	91.2518	83.0189	92.0556	87.7778	92.6641	93.0523	97.3513	92.0239	89.0944	88.4092	90.6529	84.8598
TOLAZAMIDE	95.3328	97.546	90.6925	104.292	99.3207	93.2577	92.9967	90.6805	88.3922	97.0743	87.66	93.1507	94.4039	90.3131	103.171	98.0372	92.8994	86.836	99.755	97.1624	92.8537
TORASEMIDE	91.0162	82.9016	86.9434	83.2774	80.8601	75.1754	87.6946	74.7909	88.8553	84.8887	88.9864	79.9612	87.7575	89.651	85.5536	96.1039	94.9051	94.9525	88.1326	83.1701	87.6002
TOREMIFENE	81.1251	90.6542	93.8367	87.2526	88.9037	86.6276	92.5035	90.7071	93.8078	96.3111	93.5052	89.898	91.3319	88.4254	92.5134	87.182	89.6818	89.7817	85.5022	75.969	81.3592
TRIAMCINOLONE	101.454	101.994	100.075	111.062	106.431	97.4585	110.831	94.5266	93.5112	108.969	103.108	96.9667	94.8905	100.768	95.8537	81.6116	86.5878	77.5982	108.476	101.663	95.9233
TRIPELENNAMINE	88.7732	97.3846	86.8732	87.3531	86	85.0461	90.9227	84.6327	89.4895	93.5788	90.625	92.1529	91.083	90.9653	91.1281	78.8258	86.8263	81.8182	92.5144	90.9	91.7577
URSODEOXYCHOLIC-ACID	95.9229	104.528	99.0159	92.0598	84.9005	105.238	117.97	118.54	110.791	102.326	99.1927	94.4609	105.986	95.2441	101.252	99.9064	94.9612	97.3083	89.1041	99.8035	94.907
VALDECOXIB	101.767	105.107	90.717	108.395	107.467	102.807	97.7761	100.358	93.8421	94.8366	96.3938	99.0781	95.9976	96.7509	89.698	96.6034	98.4016	96.7516	105.24	94.2119	102.97
VARDENAFIL	86.1584	91.5888	95.5316	77.8647	81.7291	89.3742	92.1499	96.7049	98.0071	85.0449	69.6907	69.6939	98.9429	79.2009	84.1355	105.48	102.796	99.6032	78.7729	78.1008	77.1845
VECURONIUM	80.829	93.9252	91.9877	86.0561	85.5615	89.8694	94.9081	102.555	89.1103	87.8365	86.0825	83.4694	99.7886	96.3572	90.7903	103.914	98.7464	107.143	85.3043	83.5271	82.7184
VINDESINE	49.1841	62.0795	55.259	60.1338	50.9385	56.9011	36.253	33.7754	34.7207	36.8367	42.9675	39.1415	33.2825	32.3291	31.0868	44.4444	41.3693	41.0531	51.4813	57.6205	59.8333
VINORELBINE	45.7588	43.6447	49.2798	45.9663	48.6512	51.8123	29.7795	30.3053	31.9561	38.9069	36.0153	40	21.31	19.8754	22.4118	46.6151	45.2182	39.3	48.6334	49.4186	43.3175
WARFARIN	86.4344	85.188	83.5731	72.8193	70.0271	79.0966	88.2106	104.43	96.4029	90.4954	84.4601	92.2849	79.5211	82.4984	80.3381	99.2509	85.4651	97.7146	80.1937	68.664	73.0656
ZAFIRLUKAST	99.144	102.603	102.957	83.8209	88	82.1097	92.8081	106.672	103.108	89.4859	94.1571	103.073	80	79.9169	96.3529	112.669	98.872	110.6	97.0782	100.291	104.171
ZALEPLON	87.6457	93.578	93.7206	73.805	68.6624	81.4117	96.2693	98.2059	91.0386	68.6735	64.0907	67.2458	89.7897	84.3569	92.8962	103.736	97.0106	96.9283	75.5707	80.3343	75.4291
ZILEUTON	89.1104	86.1335	92.006	86.2577	91.1798	92.7623	89.0923	91.6114	90.8805	91.7351	99.4042	88.1827	86.7251	90.7633	92.6366	94.5527	94.9153	103.408	84.5612	85.0164	86.3551
