# Supplementary material for: Harnessing synthetic lethality to predict the response to cancer treatment
Source: Nat Commun. 2018 Jun 29;9:2546. doi: 10.1038/s41467-018-04647-1 (PMC6026173; doi:10.1038/s41467-018-04647-1)
Supplement: Supplementary file 12 — Supplementary Data 9 [file 41467_2018_4647_MOESM12_ESM.xlsx]

## Sheet: Sheet1
Supplementary Data 9. The drug-cSL interactions between the genes involved in key pathways in melanoma
Gene 1	Gene 2	Combined cSL-pair-score	Pancancer cSL-pair-score	Melanoma cSL-pair-score	Initial Pool	Pancancer Step I	Pancancer Step II	Melanoma Step I	Melanoma Step II	Step III
BCL2L1	IGF1R	1	0.987179	0.974359	0.00230855	0.00734104	0.0687275	0.998919	0.00116825	0.200758
EZH2	PIK3CA	0.987179	0.974359	0.935897	0.00360428	0.980245	0.00212909	0.974337	0.546283	0.105574
BCL2L1	RAF1	0.974359	0.858974	1	0.00380277	0.00133521	0.828379	0.437504	0.384516	0.314123
AKT1	MTOR	0.961538	0.923077	0.987179	0.000420561	1	0.148432	0.922884	0.262393	0.374535
AKT1	PIK3CA	0.948718	0.871795	0.858974	0.172879	0.00338893	0.048089	0.952941	0.0267142	0.554752
EZH2	MTOR	0.935897	1	0.576923	5.40627e-05	0.996758	0.000317451	0.645132	1	0.457978
EZH2	IGF1R	0.923077	0.666667	0.948718	0.237539	0.00249866	0.145009	0.920968	0.0455056	0.099354
IDH1	MTOR	0.910256	0.833333	0.871795	0.0002789	1	0.057299	0.974337	0.424659	0.76096
CDK4	PIK3CA	0.897436	0.961538	0.397436	0.00346189	0.342909	0.00520518	0.918405	1	0.656526
CDK4	MAPK1	0.884615	0.948718	0.358974	0.0412547	8.77277e-07	0.00745704	0.542915	1	0.354624
AKT3	IDH1	0.871795	0.846154	0.717949	0.0014621	0.0314539	0.0289176	0.542915	0.914702	0.664387
AKT3	EZH2	0.858974	0.935897	0.551282	0.00157087	0.00608529	0.00159725	0.908845	0.896444	0.528031
MAPK1	MTOR	0.846154	0.602564	0.641026	0.0227709	1	0.00770529	0.999992	0.0821464	0.687938
CDK6	RAF1	0.833333	0.621795	0.705128	0.0314606	0.0866865	0.496947	0.877436	0.594331	0.636045
MTOR	PIK3CA	0.820513	0.75641	0.730769	0.0048029	1	0.00986211	0.877436	0.880846	0.575723
BCL2L1	PIK3CA	0.807692	0.217949	0.910256	0.169445	0.000526619	1	0.0215947	0.171688	0.519751
CDK4	EZH2	0.794872	0.679487	0.897436	1.21726e-06	1	0.156756	0.906653	0.504663	0.634545
CDK4	MTOR	0.782051	0.910256	0.512821	0.00936246	2.8151e-12	0.436598	0.33611	1	0.438608
CDK6	MTOR	0.769231	0.512821	0.923077	0.00790339	1	0.193359	0.737631	0.290496	0.448288
AKT3	CDK4	0.75641	0.884615	0.782051	0.00179538	0.00141802	0.399364	0.110171	1	0.115345
BRAF	RAF1	0.74359	0.410256	0.961538	0.0193507	1	0.279054	0.437504	0.360034	0.0103104
AKT1	RAF1	0.730769	0.576923	0.589744	0.0765761	0.999998	0.452341	0.996864	0.382141	0.515441
BRAF	IDH1	0.717949	0.269231	0.801282	0.00629357	1	0.0787478	0.737631	0.405851	0.801872
BRAF	PIK3CA	0.705128	0.730769	0.692308	0.0501442	1	0.000177266	1	0.455592	0.00230009
CDK6	IDH1	0.692308	0.25641	0.801282	0.0618926	0.999962	0.17079	0.437504	0.543352	0.613405
AKT3	PIK3CA	0.673077	0.538462	0.846154	0.00325777	1	0.0104388	0.999999	0.11849	0.572863
BCL2L1	EZH2	0.673077	0.788462	0.525641	0.0191668	0.461841	0.19463	1	0.686146	0.418807
CDK4	CDK6	0.653846	0.897436	0.75641	0.000125563	0.46238	0.372305	0.788013	1	0.00160006
BCL2L1	CDK6	0.641026	0.551282	0.442308	0.00998133	0.996021	0.20533	1	0.494595	0.75626
AKT1	AKT3	0.628205	0.807692	0.641026	0.00680092	0.0141548	0.685102	0.542915	1	0.000290012
AKT1	CDK6	0.615385	0.333333	0.833333	0.0936716	0.341306	1	0.000313316	0.646291	0.0580023
BCL2L1	MTOR	0.602564	0.294872	0.641026	0.0137054	1.80017e-05	1	0.169238	0.702657	0.696298
CDK6	IGF1R	0.589744	0.128205	0.602564	0.129541	1	0.323647	0.986461	0.0239174	0.709628
BRAF	IGF1R	0.576923	0.141026	0.884615	0.279522	1	0.198318	0.974337	0.0835734	0.0937538
CDK4	IDH1	0.564103	0.788462	0.141026	0.045	0.959259	0.0708247	0.645132	1	0.627895
CDK4	RAF1	0.551282	0.769231	0.0705128	0.175378	0.257387	0.111266	0.643667	1	0.618235
BCL2L1	BRAF	0.538462	0.74359	0.166667	0.367927	0.34826	0.0824556	1	0.704746	0.423397
CDK6	MAPK1	0.525641	0.307692	0.666667	0.0818631	1	0.120623	0.922884	0.122063	0.299682
AKT1	IGF1R	0.512821	0.230769	0.615385	0.0227262	1	0.39306	0.645132	0.502209	0.661666
AKT1	BRAF	0.5	0.653846	0.564103	0.0029708	0.154704	0.715213	0.00486143	1	0.536071
AKT1	EZH2	0.487179	0.102564	0.679487	0.188808	0.880789	1	0.645132	0.549382	0.5068
EZH2	IDH1	0.474359	0.24359	0.538462	0.00650087	1	0.123761	0.922884	0.574317	0.799382
EZH2	RAF1	0.461538	0.717949	0.461538	0.034647	1	0.435732	0.986461	1	0.0404616
BRAF	CDK6	0.448718	0.358974	0.314103	0.0793215	1	0.00879989	1	0.129054	0.657746
CDK4	IGF1R	0.435897	0.705128	0.0384615	0.152446	0.211175	0.0616015	0.737631	1	0.702268
IDH1	MAPK1	0.423077	0.564103	0.384615	0.0538193	1	0.024229	0.996864	0.665553	0.314053
BRAF	MTOR	0.410256	0.820513	0.128205	0.0172655	1	0.00302627	0.999973	0.747506	0.565103
IGF1R	MAPK1	0.397436	0.115385	0.74359	0.00274636	1	0.250264	0.906487	0.304813	0.790832
MAPK1	PIK3CA	0.384615	0.0769231	0.5	0.0625321	1	0.00840094	0.99328	0.253627	0.771151
AKT1	MAPK1	0.371795	0.378205	0.769231	0.00231559	1	1	0.836831	1	0.393316
IDH1	RAF1	0.358974	0.333333	0.205128	0.0355527	0.999491	0.31852	0.922884	0.998548	0.800492
AKT3	IGF1R	0.346154	0.0512821	0.820513	0.00952749	1	0.536712	0.996864	0.0596983	0.679337
CDK6	PIK3CA	0.333333	0.525641	0.423077	0.000296332	1	0.0285922	1	0.750267	0.667537
IDH1	IGF1R	0.320513	0.205128	0.269231	0.034647	0.51913	0.152651	0.24519	1	0.813203
AKT3	MAPK1	0.301282	0.487179	0.487179	0.0190867	1	0.0609254	0.996864	0.621264	0.374615
BCL2L1	IDH1	0.301282	0.0641026	0.442308	0.0376449	0.777794	0.531439	0.974337	0.433452	0.822383
IDH1	PIK3CA	0.282051	0.435897	0.294872	0.0024675	1	0.0453174	0.998529	0.895314	0.802292
MTOR	RAF1	0.262821	0.455128	0.314103	0.0558339	1	0.294444	0.974337	0.676644	0.513681
BCL2L1	CDK4	0.262821	0.455128	0.346154	0.00323774	0.999636	1	0.24519	1	0.74886
AKT1	CDK4	0.237179	0.589744	0.115385	0.329552	0.999993	0.774065	0.986461	1	0.0960038
IGF1R	PIK3CA	0.237179	0.692308	0.474359	0.0020472	1	0.0970107	0.954187	1	0.187467
AKT3	RAF1	0.217949	0.397436	0.24359	0.0356317	1	0.0805964	0.99328	0.757843	0.568483
AKT1	IDH1	0.205128	0.153846	0.410256	0.0170348	0.949139	1	0.542915	1	0.673897
AKT3	CDK6	0.192308	0.423077	0.282051	0.134261	1	0.0368365	0.999999	0.420512	0.051062
AKT3	MTOR	0.179487	0.641026	0.230769	0.00953533	1	0.00634505	0.998626	1	0.380715
BRAF	MAPK1	0.166667	0.333333	0.153846	0.00574931	1	0.00069208	0.994182	0.539964	0.770131
BRAF	EZH2	0.153846	0.474359	0.185897	0.304903	1	0.00631142	1	0.694459	0.0274211
BRAF	CDK4	0.141026	0.282051	0.0705128	0.091414	0.930131	0.117328	0.731175	1	0.640496
AKT1	BCL2L1	0.128205	0.0384615	0.371795	0.0353778	1	1	0.954187	0.954318	0.73845
CDK6	EZH2	0.115385	0.0897436	0.185897	0.100127	1	0.0565573	1	0.522423	0.640566
AKT3	BRAF	0.102564	0.621795	0.0897436	0.00425579	1	0.00428218	0.999999	1	0.565073
AKT3	BCL2L1	0.0897436	0.179487	0.333333	0.00209604	0.999999	1	0.954187	0.974317	0.74893
BCL2L1	MAPK1	0.0769231	0.378205	0.025641	0.0797278	0.280269	0.158738	0.998919	1	0.805812
PIK3CA	RAF1	0.0641026	0.5	0.25641	0.00424024	1	0.187114	1	1	0.118585
IGF1R	RAF1	0.0512821	0.166667	0.217949	0.153704	0.999999	0.947195	0.836831	1	0.112024
EZH2	MAPK1	0.0384615	0.192308	0.0128205	0.377748	0.299654	0.0408897	0.95274	1	0.766241
MAPK1	RAF1	0.025641	0.0128205	0.102564	0.192475	1	1	0.922884	0.487828	0.765521
IGF1R	MTOR	0.0128205	0.025641	0.0512821	0.0647666	1	0.521403	0.922884	1	0.612034
