# Supplementary material for: Harnessing synthetic lethality to predict the response to cancer treatment
Source: Nat Commun. 2018 Jun 29;9:2546. doi: 10.1038/s41467-018-04647-1 (PMC6026173; doi:10.1038/s41467-018-04647-1)
Supplement: Supplementary file 13 — Supplementary Data 10 [file 41467_2018_4647_MOESM13_ESM.xlsx]

## Sheet: Sheet1
Supplementary Data 10. Expression level of the target genes in selected patient derived cell lines
Gene Symbol	RefSeq	gene_assignment	pathway	probeset_id	transcript_cluster_id	Average in samples	Max	Min	24T	60T	130T	108T	88T
BCL2L1	ENST00000376062	ENST00000376062 // BCL2L1 // BCL2-like 1 // 20q11.21 // 598 /// NM_138578 // BCL2L1 //	NM_138578 // GenMAPP // Apoptosis /// NM_138578 // GenMAPP // Apoptosis_GenMAPP /// NM_	3902489	3902489	8.96543	9.70532	8.17024	8.96517	8.17024	9.12183	8.86461	9.70532
IGF1R	NM_000875	NM_000875 // IGF1R // insulin-like growth factor 1 receptor // 15q26.3 // 3480 /// ENST	---	3610958	3610958	7.80696	8.57391	6.83328	6.97182	8.51231	6.83328	8.57391	8.14348
Gene Symbol	RefSeq	gene_assignment	pathway	probeset_id	transcript_cluster_id	Average in samples	Max	Min	24T	60T	130T	108T	88T
AKT1	ENST00000554581	ENST00000554581 // AKT1 // v-akt murine thymoma viral oncogene homolog 1 // 14q32.32 //	NM_005163 // GenMAPP // Integrin-mediated_cell_adhesion_KEGG /// NM_005163 // GenMAPP /	3581132	3581132	11.0783	11.3455	10.7189	10.7189	10.8895	11.3455	11.2851	11.1526
PIK3CA	ENST00000263967	ENST00000263967 // PIK3CA // phosphoinositide-3-kinase, catalytic, alpha polypeptide //	NM_006218 // GenMAPP // G13_Signaling_Pathway /// AK297203 // GenMAPP // G13_Signaling_	2653840	2653840	8.44329	8.86771	7.823	8.29581	8.52504	8.70487	7.823	8.86771
