# Supplementary material for: Harnessing synthetic lethality to predict the response to cancer treatment
Source: Nat Commun. 2018 Jun 29;9:2546. doi: 10.1038/s41467-018-04647-1 (PMC6026173; doi:10.1038/s41467-018-04647-1)
Supplement: Supplementary file 14 — Supplementary Data 11 [file 41467_2018_4647_MOESM14_ESM.xlsx]

## Sheet: Sheet1
Supplementary Data 11. Experimental measurements of drug synergism with varying dose of one drug while keeping the dose of the paired drug fixed (Yardena data I)
ABT263 - OSI906: first set
uM concentration of OSI	88T OSI			60T OSI			501Mel OSI			108T OSI			88T OSI+ 5uM ABT			60T OSI+ 5uM ABT			501Mel OSI+ 5uM ABT			108T OSI+ 5 uM ABT
20	27.7365	27.3131	24.3708	51.0105	44.7889	48.2019	57.1397	52.7471	51.6435	29.8817	30.3607	29.2211	8.95753	10.0072	10.6629	17.3719	13.6792	16.2448	2.89117	3.35864	0.336026	0.363969	0.350771	0.367647
10	43.3808	45.5562	41.6012	68.8801	61.513	63.071	60.9667	63.8628	65.2475	52.4032	55.3523	50.9844	23.5777	24.7914	28.5803	23.3699	12.6155	19.5624	15.288	19.2338	10.718	0.386397	0.38271	0.557069
5	70.3321	78.392	73.7388	88.0248	83.2477	82.4433	79.6978	85.7588	86.4121	73.6856	77.8963	70.4186	27.8853	26.6475	20.5373	33.2015	39.4938	32.3696	29.5189	27.0999	20.8731	0.438291	0.534655	0.554525
2.5	75.5448	72.4287	71.5326	98.6936	99.0007	96.3526	95.3272	96.1654	92.6238	86.6852	79.0557	77.1863	26.8807	21.8274	23.548	26.9093	23.1539	25.6724	21.8747	26.6182	24.578	0.48326	0.571676	0.829422
1.25	85.9795	83.4972	80.1786	107.403	116.488	104.642	100.564	100.986	102.213	81.9685	73.3875	77.431	26.0436	28.2047	29.0319	38.3139	38.6219	34.9833	36.1777	39.1691	34.8192	0.61277	0.633016	0.447131
0.625	85.8739	86.5841	81.237	96.9518	103.248	103.176	100.534	99.1157	97.6027	81.8535	88.8462	79.2664	28.7224	26.2734	29.333	32.1901	39.1925	36.226	43.5095	45.3767	46.5962	0.644388	0.518531	0.450736
0.3125	87.3131	87.5339	92.9759	91.2908	97.2519	99.7557	99.6948	98.2931	98.5458	80.5881	86.962	81.5912	31.8579	30.5548	25.5695	36.3476	39.1925	43.473	40.1683	42.7546	40.8131	0.738038	0.743286	0.835917
0.15625	97.1778	92.7849	91.5326	93.017	93.7544	98.4031	95.4681	92.1559	96.1275	87.4905	82.115	89.2999	35.039	30.5787	33.1609	38.7072	30.0321	32.0054	53.846	58.4126	54.8192	1.01226	1.059	1.20527
0	100	100	100	100	100	100	100	100	100	100	100	100	100	100	100	100	100	100	100	100	100	100	100	100
MK2206-GDC0941: first set
uM concentration of MK	88T MK			130T MK			88T MK+ 5uM GDC			130T MK+ 5uM GDC			60T MK			60T MK+ 5uM GDC
20	0.145453	0.2672	0.180552	1.19142	3.0518	2.35213	0.0706049	0.049992	0.0359393	0.515928	0.84355	1.31054	1.52037	1.44863	1.18079	0.910428	0.907045	0.909779
10	9.23598	9.8976	10.6394	40.2018	43.7038	37.7906	7.75734	4.93206	2.26349	1.60072	2.16043	4.52488	62.2684	67.2825	60.7849	7.83908	6.55757	9.34564
5	67.0083	72.8301	68.6244	61.5673	68.3427	69.7219	12.1936	14.7112	12.3253	5.49589	5.65707	10.1612	89.8603	80.5274	79.4407	24.8207	26.4246	25.2722
2.5	76.7176	74.2655	75.7057	74.7435	79.8409	78.6892	29.7598	22.5571	22.7478	9.48097	4.4797	8.83976	94.9912	87.8105	82.2865	31.5942	33.1743	34.4284
1.25	83.3555	88.3666	86.039	87.3543	87.0135	83.0395	26.8739	26.4345	27.7474	8.431	9.82022	10.8338	86.8759	83.886	82.1284	29.3301	31.2546	29.0655
0.625	95.0333	96.111	90.299	86.5009	93.2803	94.7796	25.5175	21.3172	25.142	15.947	12.3279	15.9131	102.385	85.6973	90.982	29.481	31.8658	29.5887
0.3125	93.362	96.0085	97.4983	97.6178	102.987	86.9491	38.9085	36.5781	39.6488	18.2087	14.8958	14.6045	105.631	94.301	88.1362	27.5188	32.6621	29.344
0.15625	98.4824	93.8483	93.5236	96.5009	99.2534	94.7796	39.8128	35.8601	39.2263	11.2309	12.0329	16.3374	98.2373	94.301	94.6183	29.9338	31.3349	31.2132
0	100	100	100	100	100	100	100	100	100	100	100	100	100	100	100	100	100	100
ABT263 - OSI906: second set
uM concentration of OSI	88T OSI			60T OSI			501Mel OSI			108T OSI			88T OSI+ 5uM ABT			60T OSI+ 5uM ABT			501Mel OSI+ 5uM ABT			108T OSI+ 5 uM ABT
20	26.8484	28.5332	30.7832	50.4247	43.5508	47.518	49.0237	48.6234	47.2352	24.675	25.154	24.0144	6.10679	4.30059	4.30146	11.9145	18.8094	10.616	0.516996	0.543426	0.772038	0.00186949	-0.0113285	0.00554725
10	46.9301	46.1638	42.8386	63.8457	63.7593	60.9211	68.1544	71.5863	69.0036	47.1965	50.1456	40.7777	21.3996	13.39	16.7701	19.0733	20.1126	19.8062	9.06352	13.8865	10.2953	0.124297	0.12061	0.294969
5	71.2319	76.8599	68.3039	83.6902	83.429	87.5658	87.985	86.4355	86.0398	68.4789	72.6896	61.2119	20.8816	20.9604	21.8187	27.7397	30.7273	20.92	27.6295	27.4737	21.8072	0.176191	0.272554	0.292425
2.5	77.1432	86.4622	76.4311	91.1184	86.9318	93.8637	93.4356	97.5645	92.9016	81.4785	73.849	71.9796	16.0905	22.3735	20.3762	23.8337	30.8575	22.8692	23.4544	36.0116	28.0945	0.22116	0.209576	0.567322
1.25	88.8509	90.2402	86.0483	101.292	94.0722	94.8325	99.3001	103.943	93.7297	76.7618	68.1808	72.2243	16.9969	16.1542	2.98738	33.2325	21.7889	24.8183	33.5965	40.2347	37.7469	0.25067	0.270916	0.185031
0.625	91.639	91.0273	93.9929	95.8888	95.5429	95.9629	103.15	101.856	99.6451	76.6468	83.6395	74.0597	17.5149	13.9659	23.6939	18.5851	32.515	23.1476	40.665	40.7855	41.3776	0.282288	0.156431	0.188636
0.3125	90.2449	89.1383	95.7774	93.8637	92.5902	91.9821	98.7168	100.812	97.2789	75.3814	91.7553	76.3845	14.7956	16.2693	21.0975	30.5652	28.9396	37.6271	45.8046	55.658	48.639	0.375938	0.381186	0.473817
0.15625	93.2023	93.7034	91.331	98.2237	98.3929	98.3732	87.7517	92.6936	97.7522	82.2838	96.9083	84.0932	21.0111	18.3425	30.185	28.9603	30.4534	28.9951	53.7792	58.5958	55.2805	0.650164	0.696898	0.843174
0	100	100	100	100	100	100	100	100	100	100	100	100	100	100	100	100	100	100	100	100	100	100	100	100
MK2206-GDC0941: second set
uM concentration of MK	88T MK			130T MK			88T MK+ 5uM GDC			130T MK+ 5uM GDC			60T MK			60T MK+ 5uM GDC
20	0.0662962	0.0839843	0.127078	0.977608	2.3742	0.767857	-0.0239291	-0.0196202	-0.0255717	0.0751322	0.117295	0.0890068	0.578005	0.506271	0.23843	0.0342782	0.030895	0.0336289
10	7.46542	6.60042	9.27051	41.4965	42.9492	40.8344	0.0482652	0.0471721	0.0304985	0.4257	0.356496	0.342229	71.326	66.3401	59.8425	6.96293	5.68142	8.46949
5	70.7239	75.8772	70.4012	65.0313	70.0821	76.1931	10.5758	8.99908	13.1801	1.66466	2.42648	2.54741	98.918	89.5851	78.4984	26.9445	25.5484	24.396
2.5	81.6173	83.4049	80.8164	80.4671	79.6058	79.508	25.6902	22.0915	30.5685	3.77242	3.99781	4.55497	94.0488	86.8681	81.3442	30.718	32.2981	33.5522
1.25	83.1492	86.0483	84.6776	76.1794	83.1651	80.2112	25.3347	25.8919	26.3262	5.72885	3.76303	3.72897	85.9335	82.9437	81.1861	28.4539	33.3785	28.1893
0.625	86.8938	95.0386	90.4012	85.1359	89.6105	84.0283	28.1791	32.2259	28.1977	3.24331	3.67364	5.02543	101.443	84.7549	90.0397	28.6049	30.9896	28.7125
0.3125	95.7447	97.7759	91.66	84.369	86.3397	84.631	26.9346	26.367	31.9233	4.89707	5.34621	4.40647	104.689	93.3586	87.1939	26.6426	31.7859	34.4678
0.15625	104.596	98.4603	98.9047	99.0472	100.962	98.8499	30.1346	26.2086	29.0444	4.57046	5.55299	5.08722	97.2949	93.3586	93.676	29.0577	30.4588	34.337
0	100	100	100	100	100	100	100	100	100	100	100	100	100	100	100	100	100	100
