# Supplementary material for: Harnessing synthetic lethality to predict the response to cancer treatment
Source: Nat Commun. 2018 Jun 29;9:2546. doi: 10.1038/s41467-018-04647-1 (PMC6026173; doi:10.1038/s41467-018-04647-1)
Supplement: Supplementary file 15 — Supplementary Data 12 [file 41467_2018_4647_MOESM15_ESM.xlsx]

## Sheet: Sheet1
Supplementary Data 12. Experimental measurements of drug synergism with varying dose of both drugs with 1:1 ratio (Yardena data II)
ABT263 - OSI906: first set
conc uM	501Mel OSI906			501Mel ABT263			501Mel OSI906 + ABT263			88T OSI906			88T ABT263			88T OSI906 + ABT263			60T OSI906			60T ABT263			60T OSI906 + ABT 263			uM	108T OSI			108T ABT263			108T OSI + ABT263
20	33.229	28.1276	26.5858	93.2284	91.0019	86.7035	1.70262	1.51554	1.12054	33.5669	32.2512	35.2874	55.0297	57.3883	44.7622	11.2423	7.76441	9.34524	44.6688	49.2739	42.5198	70.9442	74.9619	72.4826	24.4364	21.1753	21.603	50	0.759087	0.935009	0.952529	-0.0029966	-0.0157232	-0.0165896	-0.0381324	-0.0356788	-0.0405702
10	44.7366	48.1462	42.2527	88.714	76.2602	104.571	29.852	27.4518	25.9105	51.1803	70.3972	53.1704	76.2157	58.9169	53.5456	40.0412	35.9141	39.9143	70.35	73.875	63.0801	85.6413	80.5038	79.9309	53.7198	50.4603	55.4336	40	1.48046	1.60201	2.13349	0.0674916	0.176886	0.213545	-0.0456906	-0.038235	-0.0420713
5	67.6181	64.2723	60.7681	89.5348	90.619	104.155	60.8397	70.1633	65.4712	66.6877	80.331	70.5225	82.2117	71.5285	66.0375	79.5974	70.7608	70.8095	88.5602	91.2917	90.4937	84.8755	91.5781	85.586	69.8974	76.3996	76.544	35	5.97396	6.30265	6.07334	0.483406	0.918173	28.3799	-0.0159299	-0.0279465	-0.0400198
2.5	83.6752	73.5865	69.7021	79.0696	85.6413	115.997	77.1849	80.5857	74.3203	68.4108	86.6886	83.6933	84.4103	81.4648	74.2354	89.3823	51.5351	76.3493	97.4319	96.299	92.7559	88.513	88.2276	84.2066	80.7507	85.5421	84.519	30	18.8112	22.1579	20.2583	57.2984	37.1074	46.2118	-0.00336311	0.0028555	-0.0116194
1.25	81.8019	76.5059	73.4569	86.2516	85.0669	100.208	78.2065	88.7601	77.617	69.5595	99.2053	81.8117	72.2183	72.675	64.476	85.0103	79.3724	92.5426	91.1283	89.55	79.4398	88.7045	95.9029	85.586	82.1842	75.9743	84.519	25	24.0227	28.1805	25.6872	97.9569	82.9419	86.8453	0.379622	0.102712	0.451534
0.625	80.8652	82.2057	77.3413	97.3324	98.6599	108.934	90.8059	91.6212	81.6078	74.1543	88.6754	81.3936	78.4142	70.5731	65.2568	84.3857	73.164	72.0879	92.5291	86.9375	96.9049	85.7063	81.3352	85.3791	79.3173	82.5654	80.7661	20	33.1427	37.5155	37.3207	105.448	97.775	94.1535	11.2699	9.75912	14.7386
0.3125	92.3728	90.6858	84.7216	95.0752	104.978	99.7922	94.2111	98.3651	67.7268	85.4498	98.4106	82.857	94.6036	79.1718	88.484	88.7577	82.3764	93.6079	94.6303	89.1146	98.8946	88.7045	96.1305	90.2758	81.9794	81.0771	82.1734	15	38.7656	43.5381	36.9681	114.983	108.9	95.6151	29.6383	23.7683	25.046
0.15625	90.0981	97.0806	88.347	106.566	112.444	90.0276	90.2951	108.174	102.082	84.4926	94.6357	79.7211	91.8054	90.2547	102.342	94.1707	92.3898	91.2641	90.1945	96.7344	100.221	98.7491	96.1305	99.3793	82.1842	85.1168	81.5558	10	60.4342	66.1229	65.0293	110.216	108.158	98.5384	51.4193	50.0582	53.7667
0	100	100	100	100	100	100	100	100	100	100	100	100	100	100	100	100	100	100	100	100	100	100	100	100	100	100	100	5	78.0571	78.9209	80.9635	111.578	105.192	100	81.0294	76.0752	84.0885
ABT263 - OSI906: second set
conc uM	501Mel OSI906			501Mel ABT263			501Mel OSI906 + ABT263			88T OSI906			88T ABT263			88T OSI906 + ABT263			60T OSI906			60T ABT263			60T OSI906 + ABT 263			uM	108T OSI			108T ABT263			108T OSI + ABT263
20	30.3975	27.51	25.1117	82.7369	86.2581	81.0724	1.82481	5.41485	2.05279	27.0443	33.941	27.6713	56.9988	60.6876	50.8101	7.67512	8.86096	8.58061	58.2929	51.9671	54.4675	71.6249	78.6119	66.4279	24.0398	26.0988	23.6479	50	0.999547	0.900325	0.85551	-0.00310023	-0.00197501	-0.0130553	-0.0138721	-0.00218328	-0.00091353
10	46.8202	68.5694	50.9881	93.0367	104.105	108.707	34.6011	48.1022	41.8997	51.709	63.1671	49.435	77.7084	78.2527	67.6834	39.2419	33.0586	39.2644	75.2235	72.32	69.645	83.3124	86.94	88.3343	52.212	55.0814	53.6279	40	1.60322	1.60699	0.93259	0.348971	0.196345	0.432645	-0.0973153	-0.00135111	-0.0041666
5	72.8192	81.3675	67.0347	103.192	106.96	115.521	69.6049	66.7608	70.3555	84.0328	93.3274	83.4491	84.6116	89.2657	81.6968	60.4092	57.2355	58.1932	89.47	91.4518	89.5532	90.0624	97.918	88.8744	61.4746	62.2029	60.9353	35	5.69237	5.82204	6.96315	1.97552	5.97426	31.9459	-0.0083421	-0.0261775	-0.0097221
2.5	84.1305	95.1066	84.8255	106.238	119.631	105.868	73.1967	70.4677	75.3189	89.8745	87.4555	89.8349	88.3508	98.0483	84.9856	74.5208	61.395	65.1383	87.4053	87.5847	90.5387	94.9375	90.5362	96.2914	82.6445	76.8468	78.0024	30	20.3499	25.6752	23.5446	45.0646	57.9462	86.1021	-0.0013897	-0.018218	-0.009539
1.25	70.7933	79.8619	84.3022	94.4874	102.32	102.271	79.1222	77.4845	79.4493	91.6919	76.7793	74.4569	94.1035	97.3513	89.2755	70.6009	65.9444	73.8537	83.6888	83.3106	92.7069	98.3125	98.4858	86.3369	79.7837	80.4088	73.8304	25	28.6743	31.6974	25.933	86.6334	82.9419	103.55	0.181002	0.5939	0.23218
0.625	95.4417	94.1656	98.0814	101.016	110.529	114.006	90.3189	90.8394	90.7027	87.9273	84.9199	78.7575	96.9798	89.684	100.715	73.7368	69.324	71.3435	72.5394	85.753	92.904	99.0625	98.6751	81.4573	83.7888	63.5881	60.556	20	35.872	34.5632	36.2978	110.761	99.0889	104.435	10.4193	11.9734	15.8025
0.3125	101.857	104.329	84.4767	98.6944	103.748	94.511	93.7805	93.6479	93.8623	86.4993	96.5302	74.9782	97.9866	105.019	102.717	78.4407	88.3015	83.25	85.96	89.62	82.2601	100.75	101.514	82.0428	82.4538	75.4616	71.5548	15	41.2333	43.4712	40.9056	100.67	110.653	99.3401	25.0177	21.159	23.7719
0.15625	87.8446	91.5307	86.0464	92.3114	108.031	100.189	98.4638	95.1015	98.1596	90.913	97.7313	72.893	102.157	104.74	86.8445	77.3954	77.2529	80.2541	82.2435	94.0977	84.2312	98.3125	103.407	95.9011	87.0311	88.5224	81.2262	10	65.0328	67.4479	71.0674	114.651	118.663	100.321	49.6329	51.1149	50.7017
0	100	100	100	100	100	100	100	100	100	100	100	100	100	100	100	100	100	100	100	100	100	100	100	100	100	100	100	5	81.8212	88.0975	83.5433	100	110.051	100	71.5391	69.0428	71.6213
																												0	100	100	100	100	100	100	100	100	100
MK2206-GDC0941: first set
conc in uM	88T MK2206			88T GDC0941			88T MK2206 + GDC0941			60T MK2206			60T GDC0941			60T MK2206 + GDC0941			130T MK2206			130T GDC0941			130T MK2206 + GDC0941			uM	24T MK			24T GDC0941			24T MK GDC
20	-0.0901007	-0.043675	-0.0280821	45.3229	40.4082	45.1046	-0.136204	-0.12746	-0.109553	0.370015	0.167589	1.04626	44.9221	53.4985	46.1984	-0.0518611	-0.00816459	0.00578323	0.812203	0.490162	0.501998	21.7607	22.7126	16.1525	-0.0338411	-0.017033	-0.0418745	30	-0.0158453	-0.0162039	0.0406026	36.8899	38.67	32.3521	-0.0165834	-0.00879687	-0.0204145
10	7.68672	10.3574	7.1114	50.2935	48.3037	42.3099	0.475413	0.912692	0.964273	68.4651	78.8742	75.7752	54.0328	55.1972	58.781	21.5567	18.9544	23.0149	34.1001	26.7291	26.3939	31.0674	29.511	25.4519	2.49811	1.88986	0.346968	20	0.13916	0.263542	0.317521	44.6269	38.2006	37.7751	0.0511986	0.0679583	0.0475764
5	60.6913	56.6935	61.3847	56.0595	47.1758	41.5114	36.9467	33.9671	32.3075	88.9628	93.7072	98.6665	63.7646	66.2387	64.2046	79.174	71.5507	82.1994	71.9115	60.8355	69.7254	35.9574	45.2548	35.6661	21.2161	17.7787	16.1562	15	7.44731	9.35009	9.0612	43.8684	45.0064	41.3208	0.586536	0.445456	0.448059
2.5	63.4338	65.6851	69.7483	57.2524	52.2514	49.8955	49.3288	51.2432	48.1789	92.5668	103.371	100.445	68.3199	72.184	73.967	85.8108	70.6753	81.2626	83.1778	65.4601	61.8338	49.0498	65.2922	49.8439	37.8558	36.2366	40.9711	12.5	22.7623	28.2291	38.957	44.0959	44.3023	42.2247	1.75137	1.90227	1.59275
1.25	70.9299	78.8972	65.8334	71.9655	56.0111	49.4962	57.52	54.3145	47.7964	97.9728	98.2021	101.778	66.0422	74.3074	75.4856	80.7759	71.113	72.1281	79.6281	69.073	69.2949	67.3477	74.9532	60.8203	52.1184	52.513	46.8252	10	72.8176	68.6623	84.7045	51.1503	50.5605	47.0914	6.97211	6.64416	8.63461
0.625	86.1048	77.2457	78.4679	78.328	68.7942	57.0818	60.9489	60.841	51.2384	82.2053	90.5608	101.778	80.1223	80.8898	73.967	82.6068	77.8971	76.1098	88.7337	78.9003	70.8732	78.3896	92.486	73.0164	70.9654	65.4335	70.5668	7.8	88.7293	99.2357	97.219	57.6737	52.5162	53.2792	26.4706	21.3043	30.3687
0.3125	77.3289	86.0538	87.1875	87.2751	71.238	72.6521	72.7595	69.479	64.8152	107.208	91.4598	100.889	87.1623	87.0475	83.9463	82.8357	81.6174	84.5416	97.5307	86.4153	89.2389	83.9105	108.23	82.9256	77.4175	72.3132	79.9985	5	87.4033	106.879	97.9142	62.3766	62.1381	57.103	44.7754	46.7528	53.4151
0.15625	80.6199	94.3114	85.2301	84.6904	72.7419	83.8308	75.6168	79.6527	72.6553	107.208	91.9093	101.778	96.0659	96.815	93.9256	96.1094	87.9638	87.8207	95.0614	86.5598	89.6693	82.0176	87.8344	83.0781	90.152	79.5286	91.0562	2.5	86.7403	92.3567	93.7427	67.0037	73.3246	69.2699	61.3738	52.8631	64.8153
0	100	100	100	100	100	100	100	100	100	100	100	100	100	100	100	100	100	100	100	100	100	100	100	100	100	100	100	1.25	88.7293	94.6497	90.2665	81.7952	79.661	77.752	68.2769	55.8847	67.5218
MK2206-GDC0941: second set
conc in uM	88T MK2206			88T GDC0941			88T MK2206 + GDC0941			60T MK2206			60T GDC0941			60T MK2206 + GDC0941			130T MK2206			130T GDC0941			130T MK2206 + GDC0941			uM	24T MK			24T GDC0941			24T MK GDC
20	-0.00284155	-0.070072	-0.0588782	42.4304	39.8748	40.3736	-0.0925299	-0.165563	-0.208981	0.284936	0.278522	0.547034	53.6297	59.2374	57.2121	-0.0487554	-0.235026	-0.218855	0.72732	0.473011	0.553101	23.5691	17.0419	22.468	0.119551	0.0397679	-0.0234458	30	-0.0158453	-0.0162039	0.0406026	36.8899	38.67	32.3521	-0.0165834	-0.00879687	-0.0204145
10	15.9712	15.4288	18.1068	41.6994	43.9017	42.2713	0.78797	1.69487	1.57936	68.15	68.1451	71.7224	60.6555	65.5086	66.3531	15.2693	15.7433	19.3724	35.681	35.5107	32.7346	27.121	38.0094	29.9503	2.34791	3.22391	3.09736	20	0.13916	0.263542	0.317521	44.6269	38.2006	37.7751	0.0511986	0.0679583	0.0475764
5	59.0943	62.8164	63.5491	53.2651	54.5937	51.6757	34.5022	37.4783	33.9549	99.02	86.797	92.0345	78.3204	67.9064	64.7972	70.6121	78.6157	81.0336	68.5669	67.2235	68.0752	38.1712	48.3411	44.9149	19.596	18.6461	16.6188	15	7.44731	9.35009	9.0612	43.8684	45.0064	41.3208	0.586536	0.445456	0.448059
2.5	71.8872	72.3633	68.3187	57.8341	50.148	54.8588	40.9916	44.8782	47.9241	93.63	75.6897	98.2078	74.7071	73.4398	68.1036	71.7253	76.3778	81.8025	83.6231	83.7121	83.4464	51.9841	59.8884	56.5253	39.873	36.5692	30.7133	12.5	22.7623	28.2291	38.957	44.0959	44.3023	42.2247	1.75137	1.90227	1.59275
1.25	77.415	70.0981	71.6189	70.3928	65.5634	69.4886	51.5359	52.6663	53.1415	93.14	94.9703	94.8224	85.5469	75.4687	68.2981	65.2688	59.9666	63.3488	84.0193	84.9039	82.264	62.1134	74.4745	60.7825	46.2096	47.9111	44.5443	10	72.8176	68.6623	84.7045	51.1503	50.5605	47.0914	6.97211	6.64416	8.63461
0.625	79.6261	74.7797	78.447	78.4343	73.4783	71.3527	57.3418	56.7951	51.3884	90.2	90.7789	83.2724	83.1381	74.9153	68.1036	66.1594	76.6265	77.1891	94.0568	103.973	94.3508	70.7958	80.2481	77.2951	60.8541	61.3534	56.6629	7.8	88.7293	99.2357	97.219	57.6737	52.5162	53.2792	26.4706	21.3043	30.3687
0.3125	81.1555	89.4286	87.7459	84.4654	78.4771	75.8379	67.1393	66.3798	68.962	95.1	99.7904	100.199	90.9668	83.031	81.3289	73.5063	77.3724	83.5966	95.6416	103.84	97.898	82.6353	86.0217	85.1644	65.3601	72.9754	57.3215	5	87.4033	106.879	97.9142	62.3766	62.1381	57.103	44.7754	46.7528	53.4151
0.15625	90.6817	95.6204	99.2877	92.6896	80.9766	87.9913	75.3038	73.9001	79.9018	96.08	88.6831	93.4284	95.1823	87.6421	85.6077	79.9628	87.5673	91.7983	91.5474	103.708	86.074	80.399	91.4915	90.8406	75.9211	77.1761	72.338	2.5	86.7403	92.3567	93.7427	67.0037	73.3246	69.2699	61.3738	52.8631	64.8153
0	100	100	100	100	100	100	100	100	100	100	100	100	100	100	100	100	100	100	100	100	100	100	100	100	100	100	100	1.25	88.7293	94.6497	90.2665	81.7952	79.661	77.752	68.2769	55.8847	67.5218
																												0	100	100	100	100	100	100	100	100	100
