# Supplementary material for: Harnessing synthetic lethality to predict the response to cancer treatment
Source: Nat Commun. 2018 Jun 29;9:2546. doi: 10.1038/s41467-018-04647-1 (PMC6026173; doi:10.1038/s41467-018-04647-1)
Supplement: Supplementary file 16 — Supplementary Data 13 [file 41467_2018_4647_MOESM16_ESM.xlsx]

## Sheet: Sheet1
Supplementary Data 13. Drug to target gene mapping for patient drug response analysis
Drug	Target genes
Fluorouracil	TYMS
Taxane	TUBB1,BCL2,MAPT,MAP2,MAP4
Doxorubicin	TOP2A
Pemetrexed	TYMS,ATIC,DHFR,GART
Anastrozole	CYP19A1
Exemestane	CYP19A1
Bevacizumab	VEGFA,FCGR3B,C1R,C1QA,C1QB,C1QC,FCGR3A,FCGR1A,FCGR2A,FCGR2B,FCGR2C
Carmustine	GSR
Bleomycin	LIG1,LIG3
Capecitabine	TYMS
Bicalutamide	AR
Lomustine	STMN4
Celecoxib	PTGS2,PDPK1
Cetuximab	EGFR
Camptothecin	TOP1
Dacarbazine	PGD
Epirubicin	CHD1,TOP2A
Erlotinib	EGFR
Etoposide	TOP2A,TOP2B
Letrozole	CYP19A1
Leucovorin	TYMS
Gemcitabine	RRM1,TYMS,CMPK1
Trastuzumab	ERBB2
Ipilimumab	CTLA4
Irinotecan	TOP1,TOP1MT
Methotrexate	DHFR
Vinorelbine	TUBB
Sorafenib	BRAF,RAF1,KDR,FLT4,FLT3,PDGFRB,KIT,RET,FGFR1,FLT1
Rapamycin	MTOR
Rituximab	MS4A1
Sunitinib	PDGFRB,FLT1,KIT,KDR,FLT4,FLT3,CSF1R,PDGFRA
Tamoxifen	ESR1,ESR2
Topotecan	TOP1,TOP1MT
Vinblastine	TUBB1,TUBA1A,TUBB,TUBD1,TUBG1,TUBE1,CALM1
Vincristine	TUBB,TUBA4A
Zoledronate	FDPS,GGPS1
