# Supplementary material for: Harnessing synthetic lethality to predict the response to cancer treatment
Source: Nat Commun. 2018 Jun 29;9:2546. doi: 10.1038/s41467-018-04647-1 (PMC6026173; doi:10.1038/s41467-018-04647-1)
Supplement: Supplementary file 17 — Supplementary Data 14 [file 41467_2018_4647_MOESM17_ESM.xlsx]

## Sheet: Sheet1
Supplementary Data 14. Summary of datasets used and their characteristics.
Name	Data type	Used data types	Number of Samples
TCGA	patients	mRNA, SCNA,miRNA, mutation, clinical variables, drug response	8749
METABRIC	patients	mRNA, SCNA, clinical variables	1989
experimental SL screening	in vitro SL measurements	synthetic lethality	154707
DREAM7 challenge I	in vitro single drug response	mRNA, drug response	31 drugs, 53 cell lines
DREAM7 challenge II	in vitro drug synergism	synergism score	14 drugs, 1 cell line
AstraZeneca-Sanger Drug Combination Prediction DREAM Challenge	in vitro drug synergism	synergism score	69 drugs, 85 cell lines
CCLE	in vitro single drug response	mRNA, drug response	24 drugs, 500 cell lines
Shanks (essentiality, oral cancer)	in vitro gene essentiality	mRNA, gene essentiality	16,810 genes (2 conditions, 3 replicates)
Shanks (drug response, Oral cancer)	in vitro single drug response	mRNA, drug response	463 drugs (2 conditions)
Shanks (drug response, breast cancer)	in vitro single drug response	mRNA, drug response	142 drugs (7 cell lines, 3 replicates)
Yardena (melanoma) I	in vitro double drug response (patient-derived cell lines)	mRNA, drug response	2 drug combinations in total of 8 cell lines (dose of one drug is fixed with varing dose of the other drug)
Yardena (melanoma) II	in vitro double drug response (patient-derived cell lines)	mRNA, drug response	2 drug combinations in total of 8 cell lines (dose of both drugs were varied with 1:1 dose ratio)
Gao et al. Nat Med (2015)	in vivo single and double drug response	mRNA, SCNA, drug response	36 single and 26 double drugs across 375 mouse xenograft models
Hatzis et al (2012)	patient survival and gene expression	mRNA, patient survival, drug response	508 taxane-anthracycline treated breast cancer patients
Bryer et al (2013)	patient survival and gene expression	mRNA, patient survival	25 erlotinib treated lung cancer patients (37 sorafenib treated as comparison)
Patch et al (2015)	drug response and gene expression	mRNA, drug response	80 taxane treated ovarian cancer patients
